# Supplementary material for: Inhibition of NEK7 Suppressed Hepatocellular Carcinoma Progression by Mediating Cancer Cell Pyroptosis
Source: Front Oncol. 2022 Feb 10;12:812655. doi: 10.3389/fonc.2022.812655 (PMC8866693; doi:10.3389/fonc.2022.812655)
Supplement: Supplementary file 3 [file DataSheet_1.zip]

Archive with 57 entries (52 files):
- Raw data of WB/
- Raw data of WB/.DS_Store
- __MACOSX/Raw data of WB/._.DS_Store
- Raw data of WB/Figure 4/
- __MACOSX/Raw data of WB/._Figure 4
- Raw data of WB/Figure 3/
- Raw data of WB/Figure 2/
- Raw data of WB/Figure 5/
- __MACOSX/Raw data of WB/._Figure 5
- Raw data of WB/Figure 4/.DS_Store
- __MACOSX/Raw data of WB/Figure 4/._.DS_Store
- Raw data of WB/Figure 4/Figure4- MHCC97L- GSDMD.Tif
- __MACOSX/Raw data of WB/Figure 4/._Figure4- MHCC97L- GSDMD.Tif
- Raw data of WB/Figure 4/Figure4- HepG2- GSDMD.Tif
- __MACOSX/Raw data of WB/Figure 4/._Figure4- HepG2- GSDMD.Tif
- Raw data of WB/Figure 4/Figure4- HepG2- NLRP3.Tif
- __MACOSX/Raw data of WB/Figure 4/._Figure4- HepG2- NLRP3.Tif
- Raw data of WB/Figure 4/Figure4- MHCC97L- NLRP3.Tif
- __MACOSX/Raw data of WB/Figure 4/._Figure4- MHCC97L- NLRP3.Tif
- Raw data of WB/Figure 4/Figure4- HepG2- ╬▓-actin.Tif
- __MACOSX/Raw data of WB/Figure 4/._Figure4- HepG2- ╬▓-actin.Tif
- Raw data of WB/Figure 4/Figure4- MHCC97L- ╬▓-ACTIN.Tif
- __MACOSX/Raw data of WB/Figure 4/._Figure4- MHCC97L- ╬▓-ACTIN.Tif
- Raw data of WB/Figure 4/Figure4- MHCC97L- Caspase1.Tif
- __MACOSX/Raw data of WB/Figure 4/._Figure4- MHCC97L- Caspase1.Tif
- Raw data of WB/Figure 4/Figure4- HepG2- Caspase1.Tif
- __MACOSX/Raw data of WB/Figure 4/._Figure4- HepG2- Caspase1.Tif
- Raw data of WB/Figure 4/Figure4- HepG2- NEK7.Tif
- __MACOSX/Raw data of WB/Figure 4/._Figure4- HepG2- NEK7.Tif
- Raw data of WB/Figure 4/Figure4- MHCC97L- NEK7.Tif
- __MACOSX/Raw data of WB/Figure 4/._Figure4- MHCC97L- NEK7.Tif
- Raw data of WB/Figure 3/.DS_Store
- __MACOSX/Raw data of WB/Figure 3/._.DS_Store
- Raw data of WB/Figure 3/Figure3- ╬▓-actin.Tif
- __MACOSX/Raw data of WB/Figure 3/._Figure3- ╬▓-actin.Tif
- Raw data of WB/Figure 3/Figure3- NEK7.Tif
- __MACOSX/Raw data of WB/Figure 3/._Figure3- NEK7.Tif
- Raw data of WB/Figure 2/.DS_Store
- __MACOSX/Raw data of WB/Figure 2/._.DS_Store
- Raw data of WB/Figure 2/Figure2- actin.Tif
- __MACOSX/Raw data of WB/Figure 2/._Figure2- actin.Tif
- Raw data of WB/Figure 2/Figure2- GSDMD.Tif
- __MACOSX/Raw data of WB/Figure 2/._Figure2- GSDMD.Tif
- Raw data of WB/Figure 2/Figure2- NEK7.Tif
- __MACOSX/Raw data of WB/Figure 2/._Figure2- NEK7.Tif
- Raw data of WB/Figure 2/Figure2- NLRP3.jpg
- __MACOSX/Raw data of WB/Figure 2/._Figure2- NLRP3.jpg
- Raw data of WB/Figure 5/Figure5- ╬▒-SMA.Tif
- __MACOSX/Raw data of WB/Figure 5/._Figure5- ╬▒-SMA.Tif
- Raw data of WB/Figure 5/Figure5- actin.Tif
- __MACOSX/Raw data of WB/Figure 5/._Figure5- actin.Tif
- Raw data of WB/Figure 5/.DS_Store
- __MACOSX/Raw data of WB/Figure 5/._.DS_Store
- Raw data of WB/Figure 5/Figure5- ERK1:2.Tif
- __MACOSX/Raw data of WB/Figure 5/._Figure5- ERK1:2.Tif
- Raw data of WB/Figure 5/Figure5- p-ERK1:2.Tif
- __MACOSX/Raw data of WB/Figure 5/._Figure5- p-ERK1:2.Tif
