# Supplementary material for: Inhibition of NEK7 Suppressed Hepatocellular Carcinoma Progression by Mediating Cancer Cell Pyroptosis
Source: Front Oncol. 2022 Feb 10;12:812655. doi: 10.3389/fonc.2022.812655 (PMC8866693; doi:10.3389/fonc.2022.812655)
Supplement: Supplementary file 4 [file DataSheet_2.zip]

Archive with 63 entries (59 files):
- Source data of bioinformatics/
- __MACOSX/._Source data of bioinformatics
- Source data of bioinformatics/.DS_Store
- __MACOSX/Source data of bioinformatics/._.DS_Store
- Source data of bioinformatics/NEK7 coexpression/
- Source data of bioinformatics/GSDMD/
- Source data of bioinformatics/NEK7/
- Source data of bioinformatics/NEK7 coexpression/coexpression-KRAS.txt
- __MACOSX/Source data of bioinformatics/NEK7 coexpression/._coexpression-KRAS.txt
- Source data of bioinformatics/NEK7 coexpression/coexpression-NLRP3.txt
- __MACOSX/Source data of bioinformatics/NEK7 coexpression/._coexpression-NLRP3.txt
- Source data of bioinformatics/NEK7 coexpression/coexpression-GSDMD.txt
- __MACOSX/Source data of bioinformatics/NEK7 coexpression/._coexpression-GSDMD.txt
- Source data of bioinformatics/NEK7 coexpression/coexpression-GSDMC.txt
- __MACOSX/Source data of bioinformatics/NEK7 coexpression/._coexpression-GSDMC.txt
- Source data of bioinformatics/NEK7 coexpression/coexpression-GSDMB.txt
- __MACOSX/Source data of bioinformatics/NEK7 coexpression/._coexpression-GSDMB.txt
- Source data of bioinformatics/NEK7 coexpression/coexpression-IL18.txt
- __MACOSX/Source data of bioinformatics/NEK7 coexpression/._coexpression-IL18.txt
- Source data of bioinformatics/GSDMD/.DS_Store
- __MACOSX/Source data of bioinformatics/GSDMD/._.DS_Store
- Source data of bioinformatics/GSDMD/expression-of-gsdmd-in-l.pdf
- __MACOSX/Source data of bioinformatics/GSDMD/._expression-of-gsdmd-in-l.pdf
- Source data of bioinformatics/GSDMD/expression-of-gsdmd-in-l.xlsx
- __MACOSX/Source data of bioinformatics/GSDMD/._expression-of-gsdmd-in-l.xlsx
- Source data of bioinformatics/NEK7/expression-of-nek7-in-li-3.csv
- __MACOSX/Source data of bioinformatics/NEK7/._expression-of-nek7-in-li-3.csv
- Source data of bioinformatics/NEK7/expression-of-nek7-in-li-2.csv
- __MACOSX/Source data of bioinformatics/NEK7/._expression-of-nek7-in-li-2.csv
- Source data of bioinformatics/NEK7/expression-of-nek7-in-li.xls
- __MACOSX/Source data of bioinformatics/NEK7/._expression-of-nek7-in-li.xls
- Source data of bioinformatics/NEK7/expression-of-nek7-in-li-5.csv
- __MACOSX/Source data of bioinformatics/NEK7/._expression-of-nek7-in-li-5.csv
- Source data of bioinformatics/NEK7/.DS_Store
- __MACOSX/Source data of bioinformatics/NEK7/._.DS_Store
- Source data of bioinformatics/NEK7/expression-of-nek7-in-li-4.csv
- __MACOSX/Source data of bioinformatics/NEK7/._expression-of-nek7-in-li-4.csv
- Source data of bioinformatics/NEK7/expression-of-nek7-in-li-6.csv
- __MACOSX/Source data of bioinformatics/NEK7/._expression-of-nek7-in-li-6.csv
- Source data of bioinformatics/NEK7/expression-of-nek7-in-li.pdf
- __MACOSX/Source data of bioinformatics/NEK7/._expression-of-nek7-in-li.pdf
- Source data of bioinformatics/NEK7/expression-of-nek7-in-li-4.xls
- __MACOSX/Source data of bioinformatics/NEK7/._expression-of-nek7-in-li-4.xls
- Source data of bioinformatics/NEK7/expression-of-nek7-in-li-5.xls
- __MACOSX/Source data of bioinformatics/NEK7/._expression-of-nek7-in-li-5.xls
- Source data of bioinformatics/NEK7/expression-of-nek7-in-li-6.xls
- __MACOSX/Source data of bioinformatics/NEK7/._expression-of-nek7-in-li-6.xls
- Source data of bioinformatics/NEK7/expression-of-nek7-in-li-2.xls
- __MACOSX/Source data of bioinformatics/NEK7/._expression-of-nek7-in-li-2.xls
- Source data of bioinformatics/NEK7/expression-of-nek7-in-li-3.xls
- __MACOSX/Source data of bioinformatics/NEK7/._expression-of-nek7-in-li-3.xls
- Source data of bioinformatics/NEK7/expression-of-nek7-in-li.csv
- __MACOSX/Source data of bioinformatics/NEK7/._expression-of-nek7-in-li.csv
- Source data of bioinformatics/NEK7/expression-of-nek7-in-li-3.pdf
- __MACOSX/Source data of bioinformatics/NEK7/._expression-of-nek7-in-li-3.pdf
- Source data of bioinformatics/NEK7/expression-of-nek7-in-li-2.pdf
- __MACOSX/Source data of bioinformatics/NEK7/._expression-of-nek7-in-li-2.pdf
- Source data of bioinformatics/NEK7/expression-of-nek7-in-li-5.pdf
- __MACOSX/Source data of bioinformatics/NEK7/._expression-of-nek7-in-li-5.pdf
- Source data of bioinformatics/NEK7/expression-of-nek7-in-li-4.pdf
- __MACOSX/Source data of bioinformatics/NEK7/._expression-of-nek7-in-li-4.pdf
- Source data of bioinformatics/NEK7/expression-of-nek7-in-li-6.pdf
- __MACOSX/Source data of bioinformatics/NEK7/._expression-of-nek7-in-li-6.pdf
