# Supplementary material for: Inhibition of NEK7 Suppressed Hepatocellular Carcinoma Progression by Mediating Cancer Cell Pyroptosis
Source: Front Oncol. 2022 Feb 10;12:812655. doi: 10.3389/fonc.2022.812655 (PMC8866693; doi:10.3389/fonc.2022.812655)
Supplement: Supplementary file 4 [file DataSheet_2.zip › Source data of bioinformatics/NEK7 coexpression/coexpression-KRAS.txt]

Sample ID	NEK7 (mRNA expression (RNA Seq V2 RSEM))	KRAS (mRNA expression (RNA Seq V2 RSEM))
TCGA-2V-A95S-01	1166.9653	433.9469
TCGA-2Y-A9GS-01	1454.9039	370.1331
TCGA-2Y-A9GT-01	1232.0108	521.8561
TCGA-2Y-A9GU-01	1744.186	936.7388
TCGA-2Y-A9GV-01	1287.6481	793.5702
TCGA-2Y-A9GW-01	1413.0268	1065.9004
TCGA-2Y-A9GX-01	1356.3636	653.3333
TCGA-2Y-A9GY-01	536.6899	846.2775
TCGA-2Y-A9GZ-01	603.413	736.5188
TCGA-2Y-A9H0-01	1084.1414	926.4936
TCGA-2Y-A9H1-01	472.9691	210.4655
TCGA-2Y-A9H2-01	1352.3473	1258.4553
TCGA-2Y-A9H3-01	385.8561	476.4268
TCGA-2Y-A9H4-01	714.1829	396.4483
TCGA-2Y-A9H5-01	1335.8302	1286.5169
TCGA-2Y-A9H6-01	1051.3104	651.1628
TCGA-2Y-A9H7-01	769.5826	526.5866
TCGA-2Y-A9H8-01	1196.5729	653.0426
TCGA-2Y-A9H9-01	1055.3894	576.3919
TCGA-2Y-A9HA-01	536.3398	587.5657
TCGA-2Y-A9HB-01	1146.4398	364.8306
TCGA-3K-AAZ8-01	763.3545	319.098
TCGA-4R-AA8I-01	903.1593	1313.8736
TCGA-5C-A9VG-01	1030.837	682.8194
TCGA-5C-A9VH-01	1475.5003	919.9448
TCGA-5C-AAPD-01	551.9878	870.0306
TCGA-5R-AA1C-01	1308.8674	678.0324
TCGA-5R-AA1D-01	1424.3262	908.7768
TCGA-5R-AAAM-01	904.1096	553.2725
TCGA-BC-4072-01	975.3415	552.7763
TCGA-BC-4073-01	1332.5709	1225.5261
TCGA-BC-A10Q-01	1567.3497	959.0282
TCGA-BC-A10R-01	1828.7119	519.0548
TCGA-BC-A10S-01	762.0945	398.4064
TCGA-BC-A10T-01	1890.3529	537.8824
TCGA-BC-A10U-01	2406.1338	631.9703
TCGA-BC-A10W-01	3346.2377	1084.1854
TCGA-BC-A10X-01	1252.3595	946.5189
TCGA-BC-A10Y-01	1497.4898	288.788
TCGA-BC-A10Z-01	2023.9405	807.5057
TCGA-BC-A110-01	580	778.6667
TCGA-BC-A112-01	1488.758	701.2848
TCGA-BC-A216-01	2485.4814	932.2466
TCGA-BC-A217-01	879.7903	356.0105
TCGA-BC-A3KF-01	788.6386	352.9873
TCGA-BC-A3KG-01	3319.8977	1247.4242
TCGA-BC-A5W4-01	577.0104	266.9502
TCGA-BC-A69H-01	276.6423	381.7518
TCGA-BC-A69I-01	695.3555	399.6209
TCGA-BC-A8YO-01	1494.3531	490.6631
TCGA-BD-A2L6-01	1023.9796	227.551
TCGA-BD-A3EP-01	1022.6197	489.5669
TCGA-BD-A3ER-01	1271.3465	663.8266
TCGA-BW-A5NO-01	888.3814	728.5184
TCGA-BW-A5NP-01	1491.9473	617.3743
TCGA-BW-A5NQ-01	1090.4255	675.0484
TCGA-CC-5258-01	1856.7349	1422.6559
TCGA-CC-5259-01	993.5588	959.7424
TCGA-CC-5260-01	1040.4385	1224.1149
TCGA-CC-5261-01	1767.6491	901.3023
TCGA-CC-5262-01	723.7901	595.5076
TCGA-CC-5263-01	1202.3033	1133.2054
TCGA-CC-5264-01	2591.857	2243.959
TCGA-CC-A123-01	250.669	243.5326
TCGA-CC-A1HT-01	1591.9751	679.1379
TCGA-CC-A3M9-01	5285.5446	715.9667
TCGA-CC-A3MA-01	1674.148	684.9543
TCGA-CC-A3MB-01	857.3628	731.8576
TCGA-CC-A3MC-01	1585.138	519.3437
TCGA-CC-A5UC-01	521.666	1777.8713
TCGA-CC-A5UD-01	875.77	663.7577
TCGA-CC-A5UE-01	1083.0229	460.8834
TCGA-CC-A7IE-01	1296.6507	499.2026
TCGA-CC-A7IF-01	695.9704	413.0257
TCGA-CC-A7IG-01	335.7644	284.0237
TCGA-CC-A7IH-01	1828.227	1075.8413
TCGA-CC-A7II-01	301.18	592.6446
TCGA-CC-A7IJ-01	440.7258	1174.5968
TCGA-CC-A7IK-01	2334.1633	527.8884
TCGA-CC-A7IL-01	1030.8818	264.4177
TCGA-CC-A8HS-01	1815.2841	1146.4402
TCGA-CC-A8HT-01	970.0489	488.9976
TCGA-CC-A8HU-01	1117.4569	743.5345
TCGA-CC-A8HV-01	1392.9016	538.6052
TCGA-CC-A9FS-01	1076.3754	561.8123
TCGA-CC-A9FU-01	1423.2281	502.6802
TCGA-CC-A9FV-01	1023.9637	491.5803
TCGA-CC-A9FW-01	1218.5111	1125.495
TCGA-DD-A113-01	2358.0952	1017.1429
TCGA-DD-A114-01	1122.4835	937.9359
TCGA-DD-A115-01	1083.0721	736.6771
TCGA-DD-A116-01	439.3756	387.2242
TCGA-DD-A118-01	710.4705	1723.1878
TCGA-DD-A119-01	1563.7831	463.2392
TCGA-DD-A11A-01	1710.504	912.1644
TCGA-DD-A11B-01	2691.7758	1086.292
TCGA-DD-A11C-01	1521.0134	585.7701
TCGA-DD-A11D-01	1029.1807	1630.752
TCGA-DD-A1EA-01	1621.7292	826.5074
TCGA-DD-A1EB-01	1175.7746	948.4664
TCGA-DD-A1EC-01	767.9359	1045.2906
TCGA-DD-A1ED-01	1163.7011	614.4721
TCGA-DD-A1EE-01	2639.6906	1280.5713
TCGA-DD-A1EF-01	1166.3894	589.0183
TCGA-DD-A1EG-01	1314.8033	560.8636
TCGA-DD-A1EH-01	1542.2222	1047.6768
TCGA-DD-A1EI-01	1335.0956	915.0061
TCGA-DD-A1EJ-01	715.8306	389.6252
TCGA-DD-A1EK-01	1183.2636	619.2469
TCGA-DD-A1EL-01	1561.0922	805.4608
TCGA-DD-A39V-01	631.0337	515.1872
TCGA-DD-A39W-01	1708.6626	496.198
TCGA-DD-A39X-01	576.0095	299.8812
TCGA-DD-A39Y-01	926.8836	131.0745
TCGA-DD-A39Z-01	560.9973	240.4274
TCGA-DD-A3A1-01	755.6528	215.9008
TCGA-DD-A3A2-01	770.5141	471.775
TCGA-DD-A3A3-01	842.827	283.7553
TCGA-DD-A3A4-01	511.509	1023.0179
TCGA-DD-A3A5-01	647.3672	548.4019
TCGA-DD-A3A6-01	1721.831	256.162
TCGA-DD-A3A7-01	726.3844	112.9207
TCGA-DD-A3A8-01	1453.8956	580.4146
TCGA-DD-A3A9-01	788.713	351.6862
TCGA-DD-A4NA-01	2061.7033	1057.8328
TCGA-DD-A4NB-01	1651.2071	1160.1017
TCGA-DD-A4ND-01	1418.777	1373.6875
TCGA-DD-A4NE-01	1650.4065	739.8374
TCGA-DD-A4NF-01	2786.7133	1013.986
TCGA-DD-A4NG-01	1355.9432	722.8682
TCGA-DD-A4NH-01	2279.7947	612.5063
TCGA-DD-A4NI-01	1623.8038	698.5646
TCGA-DD-A4NJ-01	1965.2296	411.77
TCGA-DD-A4NK-01	1037.4351	759.4483
TCGA-DD-A4NL-01	734.6939	647.9592
TCGA-DD-A4NN-01	950.5387	813.4182
TCGA-DD-A4NO-01	1531.0219	369.8297
TCGA-DD-A4NP-01	652.0011	335.0119
TCGA-DD-A4NQ-01	1926.5309	1448.1598
TCGA-DD-A4NR-01	1040.065	787.2225
TCGA-DD-A4NS-01	1504.3882	743.9339
TCGA-DD-A4NV-01	910.1015	653.4558
TCGA-DD-A73A-01	1586.7598	449.9254
TCGA-DD-A73B-01	841.2614	951.3629
TCGA-DD-A73C-01	1087.0871	572.973
TCGA-DD-A73D-01	1972.1617	231.1222
TCGA-DD-A73E-01	1197.2145	345.961
TCGA-DD-A73F-01	887.8697	369.1291
TCGA-DD-A73G-01	134.7754	635.6073
TCGA-DD-AA3A-01	1460.441	604.4099
TCGA-DD-AAC8-01	1563.883	701.2673
TCGA-DD-AAC9-01	954.5924	586.1713
TCGA-DD-AACA-01	1038.8762	601.5463
TCGA-DD-AACA-02	294.0669	386.3328
TCGA-DD-AACB-01	547.9723	348.1701
TCGA-DD-AACC-01	568.6275	594.7712
TCGA-DD-AACD-01	307.9811	275.8349
TCGA-DD-AACE-01	1695.3317	491.4005
TCGA-DD-AACF-01	1163.5544	433.3548
TCGA-DD-AACG-01	351.2195	378.5366
TCGA-DD-AACH-01	2130.076	1087.0733
TCGA-DD-AACI-01	527.4431	622.49
TCGA-DD-AACJ-01	650.7582	390.737
TCGA-DD-AACK-01	698.5255	546.0769
TCGA-DD-AACL-01	409.9448	535.9116
TCGA-DD-AACN-01	1528.1899	830.2671
TCGA-DD-AACO-01	183.1993	477.6268
TCGA-DD-AACP-01	495.1989	451.989
TCGA-DD-AACQ-01	1615.038	336.8096
TCGA-DD-AACS-01	1892.5556	418.2655
TCGA-DD-AACT-01	1852.4011	557.5064
TCGA-DD-AACU-01	1190.2017	927.3775
TCGA-DD-AACV-01	839.7698	833.3898
TCGA-DD-AACW-01	1048.417	467.3053
TCGA-DD-AACX-01	862.0827	438.0124
TCGA-DD-AACY-01	1245.139	419.4076
TCGA-DD-AACZ-01	1071.9697	1234.3074
TCGA-DD-AAD0-01	914.6102	664.4306
TCGA-DD-AAD1-01	1299.1128	674.9049
TCGA-DD-AAD2-01	1117.5926	493.5185
TCGA-DD-AAD3-01	1502.7624	540.4893
TCGA-DD-AAD5-01	1173.2043	294.4473
TCGA-DD-AAD6-01	452.2151	497.3
TCGA-DD-AAD8-01	870.0165	351.9698
TCGA-DD-AADA-01	1410.539	1032.2581
TCGA-DD-AADB-01	771.0038	1050.8923
TCGA-DD-AADC-01	1057.7558	673.2673
TCGA-DD-AADD-01	1526.9565	502.029
TCGA-DD-AADF-01	850.2662	721.6187
TCGA-DD-AADG-01	1099.1949	617.9553
TCGA-DD-AADI-01	804.7896	571.8433
TCGA-DD-AADJ-01	450.1307	383.2048
TCGA-DD-AADK-01	883.7863	471.8838
TCGA-DD-AADL-01	1258.0495	642.0905
TCGA-DD-AADM-01	760.9039	307.7468
TCGA-DD-AADN-01	226.8519	342.5926
TCGA-DD-AADO-01	219.0813	340.9894
TCGA-DD-AADP-01	1470.2703	637.8378
TCGA-DD-AADQ-01	352.2952	619.7193
TCGA-DD-AADR-01	627.451	664.9616
TCGA-DD-AADS-01	88.7728	347.2585
TCGA-DD-AADU-01	663.4233	368.8633
TCGA-DD-AADV-01	1516.7011	733.3261
TCGA-DD-AADW-01	1414.8728	946.771
TCGA-DD-AADY-01	2186.2415	1130.5279
TCGA-DD-AAE0-01	486.3459	522.7568
TCGA-DD-AAE1-01	1299.709	1057.226
TCGA-DD-AAE2-01	576.8604	598.5877
TCGA-DD-AAE3-01	320.5849	560.18
TCGA-DD-AAE4-01	387.0968	432.0805
TCGA-DD-AAE6-01	767.5893	318.5403
TCGA-DD-AAE7-01	1042.2634	504.366
TCGA-DD-AAE9-01	680.827	403.2852
TCGA-DD-AAEA-01	628.0368	325.6487
TCGA-DD-AAEB-01	385.6712	369.6016
TCGA-DD-AAED-01	1107.8524	604.5412
TCGA-DD-AAEE-01	752.7894	334.9913
TCGA-DD-AAEG-01	1574.3695	613.999
TCGA-DD-AAEH-01	1004.0323	479.0323
TCGA-DD-AAEI-01	675.696	209.9323
TCGA-DD-AAEK-01	1329.0997	610.9924
TCGA-DD-AAVP-01	603.7118	442.1397
TCGA-DD-AAVQ-01	1247.6959	597.3502
TCGA-DD-AAVR-01	1003.7453	595.5056
TCGA-DD-AAVS-01	937.2677	927.974
TCGA-DD-AAVU-01	267.7485	157.1086
TCGA-DD-AAVV-01	1608.1989	424.0591
TCGA-DD-AAVW-01	2015.8367	1162.7661
TCGA-DD-AAVX-01	622.7064	386.4679
TCGA-DD-AAVY-01	1361.1134	647.9063
TCGA-DD-AAVZ-01	1682.1599	1015.7211
TCGA-DD-AAW0-01	1785.4784	768.8581
TCGA-DD-AAW1-01	1250.5995	586.3309
TCGA-DD-AAW2-01	1515.5779	443.2161
TCGA-DD-AAW3-01	1212.806	503.0341
TCGA-ED-A459-01	1551.9157	521.2933
TCGA-ED-A4XI-01	1132.8947	701.3158
TCGA-ED-A5KG-01	1938.9813	945.5371
TCGA-ED-A627-01	1202.8818	731.4121
TCGA-ED-A66X-01	1105.5227	1267.2584
TCGA-ED-A66Y-01	1049.3685	561.9977
TCGA-ED-A7PX-01	813.3279	1062.4061
TCGA-ED-A7PY-01	891.5013	919.9118
TCGA-ED-A7PZ-01	1147.1033	673.7306
TCGA-ED-A7XO-01	759.1854	702.0785
TCGA-ED-A7XP-01	4281.268	643.2277
TCGA-ED-A82E-01	1599.4398	609.4438
TCGA-ED-A8O5-01	1554.5946	1432.4324
TCGA-ED-A8O6-01	1227.5318	1195.3821
TCGA-ED-A97K-01	1377.3523	1957.9619
TCGA-EP-A12J-01	1818.7491	749.3972
TCGA-EP-A26S-01	1928.8781	1370.4723
TCGA-EP-A2KA-01	1045.6702	371.8861
TCGA-EP-A2KB-01	1225.2166	749.2782
TCGA-EP-A2KC-01	1897.2163	426.6595
TCGA-EP-A3JL-01	1289.5928	614.6305
TCGA-EP-A3RK-01	1277.9043	502.8474
TCGA-ES-A2HS-01	355.9759	187.4463
TCGA-ES-A2HT-01	635.9262	428.2277
TCGA-FV-A23B-01	1084.9703	827.7752
TCGA-FV-A2QQ-01	996.243	583.5942
TCGA-FV-A2QR-01	1661.6026	705.9875
TCGA-FV-A3I0-01	1425.7193	611.2742
TCGA-FV-A3I1-01	1390.7508	592.6279
TCGA-FV-A3R2-01	1019.3352	219.4221
TCGA-FV-A3R3-01	1230.8944	978.3004
TCGA-FV-A495-01	340.9449	306.2992
TCGA-FV-A496-01	1357.7864	436.2934
TCGA-FV-A4ZP-01	31.7316	204.8957
TCGA-FV-A4ZQ-01	742.0366	542.5587
TCGA-G3-A25S-01	771.1553	237.8219
TCGA-G3-A25T-01	1066.3487	822.2029
TCGA-G3-A25U-01	506.402	732.5565
TCGA-G3-A25V-01	792.1727	500
TCGA-G3-A25X-01	1255.3551	546.2232
TCGA-G3-A25Y-01	977.7935	804.0343
TCGA-G3-A25Z-01	751.5103	337.9637
TCGA-G3-A3CG-01	1383.4356	605.8282
TCGA-G3-A3CH-01	1511.7901	522.9462
TCGA-G3-A3CI-01	1097.6277	319.3431
TCGA-G3-A3CJ-01	1152.6718	341.2214
TCGA-G3-A3CK-01	1139.2092	401.2724
TCGA-G3-A5SI-01	1403.9297	714.788
TCGA-G3-A5SJ-01	852.7376	602.8949
TCGA-G3-A5SK-01	1454.7368	1007.3684
TCGA-G3-A5SL-01	1943.8518	521.0556
TCGA-G3-A5SM-01	1195.6522	681.677
TCGA-G3-A6UC-01	1182.578	515.6235
TCGA-G3-A7M5-01	397.2643	531.2166
TCGA-G3-A7M6-01	1503.5264	387.4044
TCGA-G3-A7M7-01	533.6771	574.3085
TCGA-G3-A7M8-01	551.8293	321.6463
TCGA-G3-A7M9-01	821.6492	1269.9284
TCGA-G3-AAUZ-01	516.2181	386.4734
TCGA-G3-AAV0-01	678.2042	415.3499
TCGA-G3-AAV1-01	965.6099	755.5078
TCGA-G3-AAV2-01	1299.2702	466.4374
TCGA-G3-AAV3-01	1011.5979	460.6959
TCGA-G3-AAV4-01	1210.9982	509.8625
TCGA-G3-AAV5-01	865.9502	218.2591
TCGA-G3-AAV6-01	985.9099	444.7183
TCGA-G3-AAV7-01	2602.431	917.1103
TCGA-GJ-A3OU-01	1215.5306	731.6652
TCGA-GJ-A6C0-01	1400.7572	317.4689
TCGA-GJ-A9DB-01	1288.4731	443.5727
TCGA-HP-A5MZ-01	1834.9328	766.4747
TCGA-HP-A5N0-01	1414.6501	487.9006
TCGA-K7-A5RF-01	822.3798	636.1372
TCGA-K7-A5RG-01	989.3703	1178.2986
TCGA-K7-A6G5-01	963.3693	486.2856
TCGA-K7-AAU7-01	1056.8843	6711.0537
TCGA-KR-A7K0-01	1062.0762	696.2267
TCGA-KR-A7K2-01	872.0048	833.4372
TCGA-KR-A7K7-01	416.8975	400.277
TCGA-KR-A7K8-01	489.083	690.6841
TCGA-LG-A6GG-01	1025.3465	599.1042
TCGA-LG-A9QC-01	2254.303	1026.1639
TCGA-LG-A9QD-01	806.993	546.1538
TCGA-MI-A75C-01	644.5047	518.9959
TCGA-MI-A75E-01	578.4761	375.7391
TCGA-MI-A75G-01	851.5822	546.1298
TCGA-MI-A75H-01	775.1756	391.8813
TCGA-MI-A75I-01	1116.5228	308.8779
TCGA-MR-A520-01	1299.1947	436.9193
TCGA-MR-A8JO-01	1085.736	529.5903
TCGA-NI-A4U2-01	804.832	576.4439
TCGA-NI-A8LF-01	1223.3535	471.3604
TCGA-O8-A75V-01	764.8822	443.5482
TCGA-PD-A5DF-01	1428.7397	704.3581
TCGA-QA-A7B7-01	1593.9065	724.5409
TCGA-RC-A6M3-01	509.5815	584.3937
TCGA-RC-A6M4-01	1145.3433	437.7974
TCGA-RC-A6M5-01	624.3655	461.3649
TCGA-RC-A6M6-01	449.7268	472.1311
TCGA-RC-A7S9-01	862.333	693.5896
TCGA-RC-A7SB-01	1173.9537	572.8942
TCGA-RC-A7SF-01	1038.9105	360.8949
TCGA-RC-A7SH-01	963.0415	739.9677
TCGA-RC-A7SK-01	1322.0339	240.4269
TCGA-RG-A7D4-01	867.9941	568.5841
TCGA-T1-A6J8-01	895.4958	252.1183
TCGA-UB-A7MA-01	634.408	922.3051
TCGA-UB-A7MB-01	566.0112	680.2434
TCGA-UB-A7MC-01	2757.2934	1245.5429
TCGA-UB-A7MD-01	953.9436	694.3005
TCGA-UB-A7ME-01	1520.4157	614.1054
TCGA-UB-A7MF-01	678.3349	647.1145
TCGA-UB-AA0U-01	1931.4917	429.8343
TCGA-UB-AA0V-01	1342.9138	854.3112
TCGA-WJ-A86L-01	1870.8389	1056.5912
TCGA-WQ-A9G7-01	622.3327	809.6126
TCGA-WQ-AB4B-01	545.3502	473.0195
TCGA-WX-AA44-01	2795.7746	562.5978
TCGA-WX-AA46-01	1060.6607	974.7748
TCGA-WX-AA47-01	623.5698	405.0343
TCGA-XR-A8TC-01	1431.7477	2169.0678
TCGA-XR-A8TD-01	1262.0594	582.7045
TCGA-XR-A8TE-01	1195.122	563.2445
TCGA-XR-A8TF-01	1202.1563	843.6658
TCGA-XR-A8TG-01	2522.2577	603.5224
TCGA-YA-A8S7-01	780.0683	587.3277
TCGA-ZP-A9CV-01	1652.2556	921.0526
TCGA-ZP-A9CY-01	1181.0542	682.3869
TCGA-ZP-A9CZ-01	1357.1318	525.2212
TCGA-ZP-A9D0-01	2328.1853	1086.2291
TCGA-ZP-A9D1-01	1497.1061	819.2926
TCGA-ZP-A9D2-01	2154.294	823.508
TCGA-ZP-A9D4-01	2005.9398	505.1619
TCGA-ZS-A9CD-01	1017.2802	377.9113
TCGA-ZS-A9CE-01	888.4026	888.4026
TCGA-ZS-A9CF-01	2277.7395	725.0172
TCGA-ZS-A9CF-02	3689.1224	926.4524
TCGA-ZS-A9CG-01	1475.2356	634.1045
