# Supplementary material for: Inhibition of NEK7 Suppressed Hepatocellular Carcinoma Progression by Mediating Cancer Cell Pyroptosis
Source: Front Oncol. 2022 Feb 10;12:812655. doi: 10.3389/fonc.2022.812655 (PMC8866693; doi:10.3389/fonc.2022.812655)
Supplement: Supplementary file 4 [file DataSheet_2.zip › Source data of bioinformatics/NEK7 coexpression/coexpression-NLRP3.txt]

Sample ID	NEK7 (mRNA expression (RNA Seq V2 RSEM))	NLRP3 (mRNA expression (RNA Seq V2 RSEM))
TCGA-2V-A95S-01	1166.9653	41.049
TCGA-2Y-A9GS-01	1454.9039	55.1996
TCGA-2Y-A9GT-01	1232.0108	44.833
TCGA-2Y-A9GU-01	1744.186	10.0097
TCGA-2Y-A9GV-01	1287.6481	88.8325
TCGA-2Y-A9GW-01	1413.0268	59.7701
TCGA-2Y-A9GX-01	1356.3636	125.4545
TCGA-2Y-A9GY-01	536.6899	32.6727
TCGA-2Y-A9GZ-01	603.413	12.9693
TCGA-2Y-A9H0-01	1084.1414	20.6444
TCGA-2Y-A9H1-01	472.9691	8.0948
TCGA-2Y-A9H2-01	1352.3473	92.8824
TCGA-2Y-A9H3-01	385.8561	31.0174
TCGA-2Y-A9H4-01	714.1829	19.1985
TCGA-2Y-A9H5-01	1335.8302	24.9688
TCGA-2Y-A9H6-01	1051.3104	50.203
TCGA-2Y-A9H7-01	769.5826	28.016
TCGA-2Y-A9H8-01	1196.5729	18.8119
TCGA-2Y-A9H9-01	1055.3894	23.3518
TCGA-2Y-A9HA-01	536.3398	16.1996
TCGA-2Y-A9HB-01	1146.4398	23.8842
TCGA-3K-AAZ8-01	763.3545	11.8393
TCGA-4R-AA8I-01	903.1593	37.0879
TCGA-5C-A9VG-01	1030.837	26.9824
TCGA-5C-A9VH-01	1475.5003	9.6618
TCGA-5C-AAPD-01	551.9878	42.8135
TCGA-5R-AA1C-01	1308.8674	12.6627
TCGA-5R-AA1D-01	1424.3262	64.2709
TCGA-5R-AAAM-01	904.1096	105.7839
TCGA-BC-4072-01	975.3415	36.8991
TCGA-BC-4073-01	1332.5709	98.3532
TCGA-BC-A10Q-01	1567.3497	113.8299
TCGA-BC-A10R-01	1828.7119	27.3187
TCGA-BC-A10S-01	762.0945	60.8993
TCGA-BC-A10T-01	1890.3529	16
TCGA-BC-A10U-01	2406.1338	26.487
TCGA-BC-A10W-01	3346.2377	45.915
TCGA-BC-A10X-01	1252.3595	61.2775
TCGA-BC-A10Y-01	1497.4898	11.475
TCGA-BC-A10Z-01	2023.9405	4.745
TCGA-BC-A110-01	580	114.6667
TCGA-BC-A112-01	1488.758	54.6039
TCGA-BC-A216-01	2485.4814	9.6791
TCGA-BC-A217-01	879.7903	18.4746
TCGA-BC-A3KF-01	788.6386	16.0627
TCGA-BC-A3KG-01	3319.8977	11.8202
TCGA-BC-A5W4-01	577.0104	5.8033
TCGA-BC-A69H-01	276.6423	27.0073
TCGA-BC-A69I-01	695.3555	26.5403
TCGA-BC-A8YO-01	1494.3531	64.8552
TCGA-BD-A2L6-01	1023.9796	14.2857
TCGA-BD-A3EP-01	1022.6197	69.4371
TCGA-BD-A3ER-01	1271.3465	30.376
TCGA-BW-A5NO-01	888.3814	21.6957
TCGA-BW-A5NP-01	1491.9473	6.8326
TCGA-BW-A5NQ-01	1090.4255	27.0793
TCGA-CC-5258-01	1856.7349	42.8367
TCGA-CC-5259-01	993.5588	8.0515
TCGA-CC-5260-01	1040.4385	65.768
TCGA-CC-5261-01	1767.6491	66.4839
TCGA-CC-5262-01	723.7901	41.5032
TCGA-CC-5263-01	1202.3033	56.8138
TCGA-CC-5264-01	2591.857	26.8123
TCGA-CC-A123-01	250.669	16.9492
TCGA-CC-A1HT-01	1591.9751	128.7786
TCGA-CC-A3M9-01	5285.5446	306.1643
TCGA-CC-A3MA-01	1674.148	26.1845
TCGA-CC-A3MB-01	857.3628	9.2397
TCGA-CC-A3MC-01	1585.138	11.0892
TCGA-CC-A5UC-01	521.666	21.0349
TCGA-CC-A5UD-01	875.77	8.2136
TCGA-CC-A5UE-01	1083.0229	19.1591
TCGA-CC-A7IE-01	1296.6507	30.303
TCGA-CC-A7IF-01	695.9704	8.0841
TCGA-CC-A7IG-01	335.7644	20.9165
TCGA-CC-A7IH-01	1828.227	7.0316
TCGA-CC-A7II-01	301.18	12.4142
TCGA-CC-A7IJ-01	440.7258	116.5323
TCGA-CC-A7IK-01	2334.1633	10.9562
TCGA-CC-A7IL-01	1030.8818	2.9766
TCGA-CC-A8HS-01	1815.2841	10.4507
TCGA-CC-A8HT-01	970.0489	58.6797
TCGA-CC-A8HU-01	1117.4569	9.1595
TCGA-CC-A8HV-01	1392.9016	3.1133
TCGA-CC-A9FS-01	1076.3754	23.301
TCGA-CC-A9FU-01	1423.2281	15.2472
TCGA-CC-A9FV-01	1023.9637	343.9119
TCGA-CC-A9FW-01	1218.5111	19.0683
TCGA-DD-A113-01	2358.0952	14.7619
TCGA-DD-A114-01	1122.4835	130.9926
TCGA-DD-A115-01	1083.0721	18.8088
TCGA-DD-A116-01	439.3756	22.1643
TCGA-DD-A118-01	710.4705	26.2823
TCGA-DD-A119-01	1563.7831	28.0751
TCGA-DD-A11A-01	1710.504	9.3984
TCGA-DD-A11B-01	2691.7758	14.4839
TCGA-DD-A11C-01	1521.0134	34.0949
TCGA-DD-A11D-01	1029.1807	14.5903
TCGA-DD-A1EA-01	1621.7292	56.8828
TCGA-DD-A1EB-01	1175.7746	11.8325
TCGA-DD-A1EC-01	767.9359	58.517
TCGA-DD-A1ED-01	1163.7011	96.0854
TCGA-DD-A1EE-01	2639.6906	20.6288
TCGA-DD-A1EF-01	1166.3894	19.9667
TCGA-DD-A1EG-01	1314.8033	48.6413
TCGA-DD-A1EH-01	1542.2222	14.1414
TCGA-DD-A1EI-01	1335.0956	36.1936
TCGA-DD-A1EJ-01	715.8306	36.4257
TCGA-DD-A1EK-01	1183.2636	61.9247
TCGA-DD-A1EL-01	1561.0922	31.7406
TCGA-DD-A39V-01	631.0337	10.3603
TCGA-DD-A39W-01	1708.6626	13.1206
TCGA-DD-A39X-01	576.0095	33.2542
TCGA-DD-A39Y-01	926.8836	12.9291
TCGA-DD-A39Z-01	560.9973	1.7809
TCGA-DD-A3A1-01	755.6528	32.0934
TCGA-DD-A3A2-01	770.5141	10.8632
TCGA-DD-A3A3-01	842.827	13.7131
TCGA-DD-A3A4-01	511.509	1.5739
TCGA-DD-A3A5-01	647.3672	7.441
TCGA-DD-A3A6-01	1721.831	88.0282
TCGA-DD-A3A7-01	726.3844	9.772
TCGA-DD-A3A8-01	1453.8956	5.7184
TCGA-DD-A3A9-01	788.713	15.1411
TCGA-DD-A4NA-01	2061.7033	52.6775
TCGA-DD-A4NB-01	1651.2071	191.8679
TCGA-DD-A4ND-01	1418.777	61.1489
TCGA-DD-A4NE-01	1650.4065	16.2602
TCGA-DD-A4NF-01	2786.7133	18.0653
TCGA-DD-A4NG-01	1355.9432	18.0879
TCGA-DD-A4NH-01	2279.7947	31.2448
TCGA-DD-A4NI-01	1623.8038	49.0431
TCGA-DD-A4NJ-01	1965.2296	88.0664
TCGA-DD-A4NK-01	1037.4351	14.3292
TCGA-DD-A4NL-01	734.6939	35.7143
TCGA-DD-A4NN-01	950.5387	17.6298
TCGA-DD-A4NO-01	1531.0219	29.1971
TCGA-DD-A4NP-01	652.0011	8.4813
TCGA-DD-A4NQ-01	1926.5309	26.9627
TCGA-DD-A4NR-01	1040.065	117.4878
TCGA-DD-A4NS-01	1504.3882	112.0289
TCGA-DD-A4NV-01	910.1015	37.6994
TCGA-DD-A73A-01	1586.7598	46.3664
TCGA-DD-A73B-01	841.2614	6.9482
TCGA-DD-A73C-01	1087.0871	25.2252
TCGA-DD-A73D-01	1972.1617	1.2196
TCGA-DD-A73E-01	1197.2145	1.6713
TCGA-DD-A73F-01	887.8697	50.9594
TCGA-DD-A73G-01	134.7754	19.9667
TCGA-DD-AA3A-01	1460.441	31.1284
TCGA-DD-AAC8-01	1563.883	27.3665
TCGA-DD-AAC9-01	954.5924	28.8958
TCGA-DD-AACA-01	1038.8762	5.6626
TCGA-DD-AACA-02	294.0669	2.9604
TCGA-DD-AACB-01	547.9723	28.6845
TCGA-DD-AACC-01	568.6275	94.3044
TCGA-DD-AACD-01	307.9811	42.5159
TCGA-DD-AACE-01	1695.3317	9.828
TCGA-DD-AACF-01	1163.5544	23.8249
TCGA-DD-AACG-01	351.2195	1.9512
TCGA-DD-AACH-01	2130.076	39.2962
TCGA-DD-AACI-01	527.4431	34.8059
TCGA-DD-AACJ-01	650.7582	10.3444
TCGA-DD-AACK-01	698.5255	21.0637
TCGA-DD-AACL-01	409.9448	40.884
TCGA-DD-AACN-01	1528.1899	24.9258
TCGA-DD-AACO-01	183.1993	7.8514
TCGA-DD-AACP-01	495.1989	4.1152
TCGA-DD-AACQ-01	1615.038	4.12
TCGA-DD-AACS-01	1892.5556	2.3024
TCGA-DD-AACT-01	1852.4011	25.5152
TCGA-DD-AACU-01	1190.2017	27.0893
TCGA-DD-AACV-01	839.7698	5.5825
TCGA-DD-AACW-01	1048.417	12.08
TCGA-DD-AACX-01	862.0827	12.7802
TCGA-DD-AACY-01	1245.139	9.4494
TCGA-DD-AACZ-01	1071.9697	97.4026
TCGA-DD-AAD0-01	914.6102	6.9818
TCGA-DD-AAD1-01	1299.1128	65.9062
TCGA-DD-AAD2-01	1117.5926	84.2593
TCGA-DD-AAD3-01	1502.7624	30.3078
TCGA-DD-AAD5-01	1173.2043	40.2445
TCGA-DD-AAD6-01	452.2151	5.4648
TCGA-DD-AAD8-01	870.0165	12.267
TCGA-DD-AADA-01	1410.539	32.0577
TCGA-DD-AADB-01	771.0038	18.8689
TCGA-DD-AADC-01	1057.7558	7.4257
TCGA-DD-AADD-01	1526.9565	10.4348
TCGA-DD-AADF-01	850.2662	3.4079
TCGA-DD-AADG-01	1099.1949	3.0381
TCGA-DD-AADI-01	804.7896	55.1524
TCGA-DD-AADJ-01	450.1307	15.1123
TCGA-DD-AADK-01	883.7863	29.522
TCGA-DD-AADL-01	1258.0495	12.5992
TCGA-DD-AADM-01	760.9039	10.0018
TCGA-DD-AADN-01	226.8519	15.4321
TCGA-DD-AADO-01	219.0813	16.7845
TCGA-DD-AADP-01	1470.2703	20.2703
TCGA-DD-AADQ-01	352.2952	4.804
TCGA-DD-AADR-01	627.451	8.5251
TCGA-DD-AADS-01	88.7728	57.4413
TCGA-DD-AADU-01	663.4233	26.5369
TCGA-DD-AADV-01	1516.7011	30.8998
TCGA-DD-AADW-01	1414.8728	10.1761
TCGA-DD-AADY-01	2186.2415	9.2363
TCGA-DD-AAE0-01	486.3459	13.0039
TCGA-DD-AAE1-01	1299.709	13.579
TCGA-DD-AAE2-01	576.8604	27.1592
TCGA-DD-AAE3-01	320.5849	13.4983
TCGA-DD-AAE4-01	387.0968	42.6162
TCGA-DD-AAE6-01	767.5893	1.8556
TCGA-DD-AAE7-01	1042.2634	50.2969
TCGA-DD-AAE9-01	680.827	6.7969
TCGA-DD-AAEA-01	628.0368	5.169
TCGA-DD-AAEB-01	385.6712	13.3914
TCGA-DD-AAED-01	1107.8524	11.3529
TCGA-DD-AAEE-01	752.7894	5.9148
TCGA-DD-AAEG-01	1574.3695	5.6613
TCGA-DD-AAEH-01	1004.0323	27.4194
TCGA-DD-AAEI-01	675.696	31.6027
TCGA-DD-AAEK-01	1329.0997	65.5806
TCGA-DD-AAVP-01	603.7118	12.0087
TCGA-DD-AAVQ-01	1247.6959	74.3088
TCGA-DD-AAVR-01	1003.7453	52.4345
TCGA-DD-AAVS-01	937.2677	15.7993
TCGA-DD-AAVU-01	267.7485	7.376
TCGA-DD-AAVV-01	1608.1989	57.7957
TCGA-DD-AAVW-01	2015.8367	40.8235
TCGA-DD-AAVX-01	622.7064	20.6422
TCGA-DD-AAVY-01	1361.1134	5.1016
TCGA-DD-AAVZ-01	1682.1599	20.5058
TCGA-DD-AAW0-01	1785.4784	64.7818
TCGA-DD-AAW1-01	1250.5995	10.7914
TCGA-DD-AAW2-01	1515.5779	11.0553
TCGA-DD-AAW3-01	1212.806	7.533
TCGA-ED-A459-01	1551.9157	83.179
TCGA-ED-A4XI-01	1132.8947	84.2105
TCGA-ED-A5KG-01	1938.9813	171.9617
TCGA-ED-A627-01	1202.8818	147.5504
TCGA-ED-A66X-01	1105.5227	61.6371
TCGA-ED-A66Y-01	1049.3685	4.0184
TCGA-ED-A7PX-01	813.3279	40.4206
TCGA-ED-A7PY-01	891.5013	1.9593
TCGA-ED-A7PZ-01	1147.1033	14.3113
TCGA-ED-A7XO-01	759.1854	62.9855
TCGA-ED-A7XP-01	4281.268	36.8876
TCGA-ED-A82E-01	1599.4398	51.6206
TCGA-ED-A8O5-01	1554.5946	14.5946
TCGA-ED-A8O6-01	1227.5318	16.9516
TCGA-ED-A97K-01	1377.3523	35.6553
TCGA-EP-A12J-01	1818.7491	20.4226
TCGA-EP-A26S-01	1928.8781	13.6519
TCGA-EP-A2KA-01	1045.6702	62.2776
TCGA-EP-A2KB-01	1225.2166	5.7748
TCGA-EP-A2KC-01	1897.2163	10.7066
TCGA-EP-A3JL-01	1289.5928	42.2323
TCGA-EP-A3RK-01	1277.9043	104.7836
TCGA-ES-A2HS-01	355.9759	22.356
TCGA-ES-A2HT-01	635.9262	15.2366
TCGA-FV-A23B-01	1084.9703	45.683
TCGA-FV-A2QQ-01	996.243	20.6637
TCGA-FV-A2QR-01	1661.6026	11.3196
TCGA-FV-A3I0-01	1425.7193	35.2319
TCGA-FV-A3I1-01	1390.7508	57.4735
TCGA-FV-A3R2-01	1019.3352	19.5525
TCGA-FV-A3R3-01	1230.8944	109.9729
TCGA-FV-A495-01	340.9449	46.4567
TCGA-FV-A496-01	1357.7864	4.5045
TCGA-FV-A4ZP-01	31.7316	28.1052
TCGA-FV-A4ZQ-01	742.0366	31.3316
TCGA-G3-A25S-01	771.1553	21.7807
TCGA-G3-A25T-01	1066.3487	26.4527
TCGA-G3-A25U-01	506.402	10.9337
TCGA-G3-A25V-01	792.1727	83.6707
TCGA-G3-A25X-01	1255.3551	65.389
TCGA-G3-A25Y-01	977.7935	38.9277
TCGA-G3-A25Z-01	751.5103	25.9141
TCGA-G3-A3CG-01	1383.4356	12.2699
TCGA-G3-A3CH-01	1511.7901	15.213
TCGA-G3-A3CI-01	1097.6277	83.9416
TCGA-G3-A3CJ-01	1152.6718	5.3435
TCGA-G3-A3CK-01	1139.2092	23.7335
TCGA-G3-A5SI-01	1403.9297	2.4819
TCGA-G3-A5SJ-01	852.7376	31.4663
TCGA-G3-A5SK-01	1454.7368	13.6842
TCGA-G3-A5SL-01	1943.8518	21.8978
TCGA-G3-A5SM-01	1195.6522	30.5383
TCGA-G3-A6UC-01	1182.578	10.9837
TCGA-G3-A7M5-01	397.2643	7.6544
TCGA-G3-A7M6-01	1503.5264	31.3897
TCGA-G3-A7M7-01	533.6771	8.5951
TCGA-G3-A7M8-01	551.8293	34.2988
TCGA-G3-A7M9-01	821.6492	9.4127
TCGA-G3-AAUZ-01	516.2181	28.5254
TCGA-G3-AAV0-01	678.2042	9.0293
TCGA-G3-AAV1-01	965.6099	23.1059
TCGA-G3-AAV2-01	1299.2702	27.4
TCGA-G3-AAV3-01	1011.5979	23.1959
TCGA-G3-AAV4-01	1210.9982	21.5182
TCGA-G3-AAV5-01	865.9502	17.0072
TCGA-G3-AAV6-01	985.9099	7.059
TCGA-G3-AAV7-01	2602.431	58.8013
TCGA-GJ-A3OU-01	1215.5306	113.8913
TCGA-GJ-A6C0-01	1400.7572	49.2158
TCGA-GJ-A9DB-01	1288.4731	33.796
TCGA-HP-A5MZ-01	1834.9328	93.4101
TCGA-HP-A5N0-01	1414.6501	39.8954
TCGA-K7-A5RF-01	822.3798	111.8988
TCGA-K7-A5RG-01	989.3703	84.1165
TCGA-K7-A6G5-01	963.3693	22.6509
TCGA-K7-AAU7-01	1056.8843	70.459
TCGA-KR-A7K0-01	1062.0762	55.6425
TCGA-KR-A7K2-01	872.0048	16.9321
TCGA-KR-A7K7-01	416.8975	15.928
TCGA-KR-A7K8-01	489.083	24.0175
TCGA-LG-A6GG-01	1025.3465	5.0676
TCGA-LG-A9QC-01	2254.303	3.2577
TCGA-LG-A9QD-01	806.993	11.1888
TCGA-MI-A75C-01	644.5047	11.5332
TCGA-MI-A75E-01	578.4761	37.1684
TCGA-MI-A75G-01	851.5822	1.7828
TCGA-MI-A75H-01	775.1756	37.4707
TCGA-MI-A75I-01	1116.5228	16.0296
TCGA-MR-A520-01	1299.1947	12.389
TCGA-MR-A8JO-01	1085.736	37.1775
TCGA-NI-A4U2-01	804.832	13.59
TCGA-NI-A8LF-01	1223.3535	5.7796
TCGA-O8-A75V-01	764.8822	40.5394
TCGA-PD-A5DF-01	1428.7397	87.1614
TCGA-QA-A7B7-01	1593.9065	17.5292
TCGA-RC-A6M3-01	509.5815	15.9436
TCGA-RC-A6M4-01	1145.3433	6.5262
TCGA-RC-A6M5-01	624.3655	17.4845
TCGA-RC-A6M6-01	449.7268	13.6612
TCGA-RC-A7S9-01	862.333	9.6082
TCGA-RC-A7SB-01	1173.9537	13.783
TCGA-RC-A7SF-01	1038.9105	10.7004
TCGA-RC-A7SH-01	963.0415	7.6482
TCGA-RC-A7SK-01	1322.0339	4.3942
TCGA-RG-A7D4-01	867.9941	24.3363
TCGA-T1-A6J8-01	895.4958	25.5686
TCGA-UB-A7MA-01	634.408	21.2619
TCGA-UB-A7MB-01	566.0112	2.3408
TCGA-UB-A7MC-01	2757.2934	2.0259
TCGA-UB-A7MD-01	953.9436	51.8135
TCGA-UB-A7ME-01	1520.4157	45.7313
TCGA-UB-A7MF-01	678.3349	42.1003
TCGA-UB-AA0U-01	1931.4917	54.6961
TCGA-UB-AA0V-01	1342.9138	86.224
TCGA-WJ-A86L-01	1870.8389	1.3316
TCGA-WQ-A9G7-01	622.3327	9.9441
TCGA-WQ-AB4B-01	545.3502	34.4432
TCGA-WX-AA44-01	2795.7746	35.9937
TCGA-WX-AA46-01	1060.6607	39.6396
TCGA-WX-AA47-01	623.5698	0
TCGA-XR-A8TC-01	1431.7477	22.8037
TCGA-XR-A8TD-01	1262.0594	104.3545
TCGA-XR-A8TE-01	1195.122	61.2592
TCGA-XR-A8TF-01	1202.1563	7.4124
TCGA-XR-A8TG-01	2522.2577	36.056
TCGA-YA-A8S7-01	780.0683	250.411
TCGA-ZP-A9CV-01	1652.2556	51.3784
TCGA-ZP-A9CY-01	1181.0542	27.6643
TCGA-ZP-A9CZ-01	1357.1318	52.1496
TCGA-ZP-A9D0-01	2328.1853	16.0875
TCGA-ZP-A9D1-01	1497.1061	23.1511
TCGA-ZP-A9D2-01	2154.294	34.9345
TCGA-ZP-A9D4-01	2005.9398	16.405
TCGA-ZS-A9CD-01	1017.2802	21.7881
TCGA-ZS-A9CE-01	888.4026	3.2823
TCGA-ZS-A9CF-01	2277.7395	24.1213
TCGA-ZS-A9CF-02	3689.1224	21.0136
TCGA-ZS-A9CG-01	1475.2356	14.3959
