# Supplementary material for: Inhibition of NEK7 Suppressed Hepatocellular Carcinoma Progression by Mediating Cancer Cell Pyroptosis
Source: Front Oncol. 2022 Feb 10;12:812655. doi: 10.3389/fonc.2022.812655 (PMC8866693; doi:10.3389/fonc.2022.812655)
Supplement: Supplementary file 4 [file DataSheet_2.zip › Source data of bioinformatics/NEK7 coexpression/coexpression-GSDMD.txt]

Sample ID	NEK7 (mRNA expression (RNA Seq V2 RSEM))	GSDMD (mRNA expression (RNA Seq V2 RSEM))
TCGA-2V-A95S-01	1166.9653	10331.9759
TCGA-2Y-A9GS-01	1454.9039	3219.8127
TCGA-2Y-A9GT-01	1232.0108	4010.7599
TCGA-2Y-A9GU-01	1744.186	1697.4742
TCGA-2Y-A9GV-01	1287.6481	3228.4264
TCGA-2Y-A9GW-01	1413.0268	10211.4943
TCGA-2Y-A9GX-01	1356.3636	2886.0606
TCGA-2Y-A9GY-01	536.6899	4160.15
TCGA-2Y-A9GZ-01	603.413	2070.9898
TCGA-2Y-A9H0-01	1084.1414	5938.6925
TCGA-2Y-A9H1-01	472.9691	18589.1876
TCGA-2Y-A9H2-01	1352.3473	4439.1721
TCGA-2Y-A9H3-01	385.8561	4487.5931
TCGA-2Y-A9H4-01	714.1829	7909.7672
TCGA-2Y-A9H5-01	1335.8302	4009.3633
TCGA-2Y-A9H6-01	1051.3104	2478.4053
TCGA-2Y-A9H7-01	769.5826	4042.3099
TCGA-2Y-A9H8-01	1196.5729	2740.4945
TCGA-2Y-A9H9-01	1055.3894	3588.2102
TCGA-2Y-A9HA-01	536.3398	5397.5482
TCGA-2Y-A9HB-01	1146.4398	3187.3414
TCGA-3K-AAZ8-01	763.3545	5929.2459
TCGA-4R-AA8I-01	903.1593	2827.6099
TCGA-5C-A9VG-01	1030.837	2337.5551
TCGA-5C-A9VH-01	1475.5003	7908.2126
TCGA-5C-AAPD-01	551.9878	5848.6239
TCGA-5R-AA1C-01	1308.8674	2252.8175
TCGA-5R-AA1D-01	1424.3262	2561.161
TCGA-5R-AAAM-01	904.1096	2362.2527
TCGA-BC-4072-01	975.3415	3664.0057
TCGA-BC-4073-01	1332.5709	1878.3166
TCGA-BC-A10Q-01	1567.3497	2173.8279
TCGA-BC-A10R-01	1828.7119	1617.2654
TCGA-BC-A10S-01	762.0945	8214.576
TCGA-BC-A10T-01	1890.3529	3293.6471
TCGA-BC-A10U-01	2406.1338	1618.9591
TCGA-BC-A10W-01	3346.2377	4210.1054
TCGA-BC-A10X-01	1252.3595	2094.3783
TCGA-BC-A10Y-01	1497.4898	4338.0349
TCGA-BC-A10Z-01	2023.9405	1717.2436
TCGA-BC-A110-01	580	3326.6667
TCGA-BC-A112-01	1488.758	1322.8051
TCGA-BC-A216-01	2485.4814	2396.3321
TCGA-BC-A217-01	879.7903	2525.0281
TCGA-BC-A3KF-01	788.6386	2917.1401
TCGA-BC-A3KG-01	3319.8977	1344.3498
TCGA-BC-A5W4-01	577.0104	5431.0272
TCGA-BC-A69H-01	276.6423	13906.5693
TCGA-BC-A69I-01	695.3555	4137.2512
TCGA-BC-A8YO-01	1494.3531	3440.9035
TCGA-BD-A2L6-01	1023.9796	4846.9388
TCGA-BD-A3EP-01	1022.6197	4399.7896
TCGA-BD-A3ER-01	1271.3465	4996.4808
TCGA-BW-A5NO-01	888.3814	1799.6003
TCGA-BW-A5NP-01	1491.9473	2135.6759
TCGA-BW-A5NQ-01	1090.4255	3549.8066
TCGA-CC-5258-01	1856.7349	4583.5317
TCGA-CC-5259-01	993.5588	9012.8824
TCGA-CC-5260-01	1040.4385	1666.1235
TCGA-CC-5261-01	1767.6491	1548.3208
TCGA-CC-5262-01	723.7901	4125.7923
TCGA-CC-5263-01	1202.3033	2392.7063
TCGA-CC-5264-01	2591.857	3709.0367
TCGA-CC-A123-01	250.669	11148.0821
TCGA-CC-A1HT-01	1591.9751	2909.3127
TCGA-CC-A3M9-01	5285.5446	3007.6649
TCGA-CC-A3MA-01	1674.148	1739.8171
TCGA-CC-A3MB-01	857.3628	2977.0934
TCGA-CC-A3MC-01	1585.138	5669.6561
TCGA-CC-A5UC-01	521.666	2708.456
TCGA-CC-A5UD-01	875.77	4483.0595
TCGA-CC-A5UE-01	1083.0229	3492.8153
TCGA-CC-A7IE-01	1296.6507	5341.3078
TCGA-CC-A7IF-01	695.9704	7366.1157
TCGA-CC-A7IG-01	335.7644	9103.0687
TCGA-CC-A7IH-01	1828.227	4681.5671
TCGA-CC-A7II-01	301.18	3108.9551
TCGA-CC-A7IJ-01	440.7258	3026.6129
TCGA-CC-A7IK-01	2334.1633	2641.4343
TCGA-CC-A7IL-01	1030.8818	4214.3123
TCGA-CC-A8HS-01	1815.2841	2706.2051
TCGA-CC-A8HT-01	970.0489	3133.2518
TCGA-CC-A8HU-01	1117.4569	1831.8966
TCGA-CC-A8HV-01	1392.9016	3752.1793
TCGA-CC-A9FS-01	1076.3754	9102.2654
TCGA-CC-A9FU-01	1423.2281	2986.5396
TCGA-CC-A9FV-01	1023.9637	1792.0984
TCGA-CC-A9FW-01	1218.5111	5704.2134
TCGA-DD-A113-01	2358.0952	3887.619
TCGA-DD-A114-01	1122.4835	2730.5804
TCGA-DD-A115-01	1083.0721	4234.326
TCGA-DD-A116-01	439.3756	9676.042
TCGA-DD-A118-01	710.4705	1740.9919
TCGA-DD-A119-01	1563.7831	10229.163
TCGA-DD-A11A-01	1710.504	4320.6412
TCGA-DD-A11B-01	2691.7758	2247.7888
TCGA-DD-A11C-01	1521.0134	2731.3887
TCGA-DD-A11D-01	1029.1807	2202.0202
TCGA-DD-A1EA-01	1621.7292	2172.9238
TCGA-DD-A1EB-01	1175.7746	2177.7985
TCGA-DD-A1EC-01	767.9359	2797.996
TCGA-DD-A1ED-01	1163.7011	2649.4662
TCGA-DD-A1EE-01	2639.6906	3335.1185
TCGA-DD-A1EF-01	1166.3894	2592.3461
TCGA-DD-A1EG-01	1314.8033	5738.6822
TCGA-DD-A1EH-01	1542.2222	1713.9394
TCGA-DD-A1EI-01	1335.0956	4625.0508
TCGA-DD-A1EJ-01	715.8306	2393.3653
TCGA-DD-A1EK-01	1183.2636	1842.6778
TCGA-DD-A1EL-01	1561.0922	4033.1058
TCGA-DD-A39V-01	631.0337	8551.919
TCGA-DD-A39W-01	1708.6626	2676.0101
TCGA-DD-A39X-01	576.0095	14519.5962
TCGA-DD-A39Y-01	926.8836	12020.9541
TCGA-DD-A39Z-01	560.9973	3582.3687
TCGA-DD-A3A1-01	755.6528	4781.1816
TCGA-DD-A3A2-01	770.5141	3074.2968
TCGA-DD-A3A3-01	842.827	16655.0633
TCGA-DD-A3A4-01	511.509	2494.5898
TCGA-DD-A3A5-01	647.3672	5695.343
TCGA-DD-A3A6-01	1721.831	1898.7676
TCGA-DD-A3A7-01	726.3844	7461.4549
TCGA-DD-A3A8-01	1453.8956	6335.2395
TCGA-DD-A3A9-01	788.713	2958.7061
TCGA-DD-A4NA-01	2061.7033	1471.9722
TCGA-DD-A4NB-01	1651.2071	2129.6061
TCGA-DD-A4ND-01	1418.777	3027.7949
TCGA-DD-A4NE-01	1650.4065	2297.9094
TCGA-DD-A4NF-01	2786.7133	1506.993
TCGA-DD-A4NG-01	1355.9432	2519.3798
TCGA-DD-A4NH-01	2279.7947	2723.148
TCGA-DD-A4NI-01	1623.8038	2867.823
TCGA-DD-A4NJ-01	1965.2296	3022.8199
TCGA-DD-A4NK-01	1037.4351	3249.1492
TCGA-DD-A4NL-01	734.6939	2859.1837
TCGA-DD-A4NN-01	950.5387	4121.9393
TCGA-DD-A4NO-01	1531.0219	3296.837
TCGA-DD-A4NP-01	652.0011	5328.3859
TCGA-DD-A4NQ-01	1926.5309	3782.6108
TCGA-DD-A4NR-01	1040.065	2321.6026
TCGA-DD-A4NS-01	1504.3882	3379.969
TCGA-DD-A4NV-01	910.1015	1854.0358
TCGA-DD-A73A-01	1586.7598	4340.4063
TCGA-DD-A73B-01	841.2614	3533.9391
TCGA-DD-A73C-01	1087.0871	2459.4595
TCGA-DD-A73D-01	1972.1617	2506.365
TCGA-DD-A73E-01	1197.2145	2452.9248
TCGA-DD-A73F-01	887.8697	4226.3643
TCGA-DD-A73G-01	134.7754	11458.4027
TCGA-DD-AA3A-01	1460.441	2210.1167
TCGA-DD-AAC8-01	1563.883	5077.061
TCGA-DD-AAC9-01	954.5924	5200.2064
TCGA-DD-AACA-01	1038.8762	3423.2822
TCGA-DD-AACA-02	294.0669	3359.5658
TCGA-DD-AACB-01	547.9723	9179.0307
TCGA-DD-AACC-01	568.6275	3114.8459
TCGA-DD-AACD-01	307.9811	12513.1566
TCGA-DD-AACE-01	1695.3317	1307.1253
TCGA-DD-AACF-01	1163.5544	4236.9607
TCGA-DD-AACG-01	351.2195	11650.7317
TCGA-DD-AACH-01	2130.076	2989.0843
TCGA-DD-AACI-01	527.4431	7769.7456
TCGA-DD-AACJ-01	650.7582	7217.1153
TCGA-DD-AACK-01	698.5255	2235.6503
TCGA-DD-AACL-01	409.9448	4243.0939
TCGA-DD-AACN-01	1528.1899	4086.0534
TCGA-DD-AACO-01	183.1993	4034.3106
TCGA-DD-AACP-01	495.1989	4606.9959
TCGA-DD-AACQ-01	1615.038	3884.6401
TCGA-DD-AACS-01	1892.5556	3853.4152
TCGA-DD-AACT-01	1852.4011	4574.8695
TCGA-DD-AACU-01	1190.2017	4341.7867
TCGA-DD-AACV-01	839.7698	2928.4282
TCGA-DD-AACW-01	1048.417	5857.5291
TCGA-DD-AACX-01	862.0827	1835.7018
TCGA-DD-AACY-01	1245.139	4470.2962
TCGA-DD-AACZ-01	1071.9697	5444.8052
TCGA-DD-AAD0-01	914.6102	3251.7534
TCGA-DD-AAD1-01	1299.1128	4802.2814
TCGA-DD-AAD2-01	1117.5926	5000.9259
TCGA-DD-AAD3-01	1502.7624	1901.8153
TCGA-DD-AAD5-01	1173.2043	2506.8772
TCGA-DD-AAD6-01	452.2151	3977.034
TCGA-DD-AAD8-01	870.0165	1389.0068
TCGA-DD-AADA-01	1410.539	2248.0465
TCGA-DD-AADB-01	771.0038	5020.1727
TCGA-DD-AADC-01	1057.7558	3291.2541
TCGA-DD-AADD-01	1526.9565	2805.7971
TCGA-DD-AADF-01	850.2662	2866.8797
TCGA-DD-AADG-01	1099.1949	2933.6169
TCGA-DD-AADI-01	804.7896	8844.7025
TCGA-DD-AADJ-01	450.1307	4533.691
TCGA-DD-AADK-01	883.7863	7977.507
TCGA-DD-AADL-01	1258.0495	2067.1955
TCGA-DD-AADM-01	760.9039	10784.2157
TCGA-DD-AADN-01	226.8519	14603.3951
TCGA-DD-AADO-01	219.0813	18150.1767
TCGA-DD-AADP-01	1470.2703	4993.9189
TCGA-DD-AADQ-01	352.2952	7137.181
TCGA-DD-AADR-01	627.451	4784.3137
TCGA-DD-AADS-01	88.7728	4847.2585
TCGA-DD-AADU-01	663.4233	11249.0049
TCGA-DD-AADV-01	1516.7011	2566.4237
TCGA-DD-AADW-01	1414.8728	1504.8924
TCGA-DD-AADY-01	2186.2415	1337.422
TCGA-DD-AAE0-01	486.3459	4041.6125
TCGA-DD-AAE1-01	1299.709	5037.8274
TCGA-DD-AAE2-01	576.8604	2618.6855
TCGA-DD-AAE3-01	320.5849	6091.1136
TCGA-DD-AAE4-01	387.0968	3488.6061
TCGA-DD-AAE6-01	767.5893	3175.5064
TCGA-DD-AAE7-01	1042.2634	3664.6874
TCGA-DD-AAE9-01	680.827	5719.6262
TCGA-DD-AAEA-01	628.0368	3632.5339
TCGA-DD-AAEB-01	385.6712	5554.7372
TCGA-DD-AAED-01	1107.8524	2865.6575
TCGA-DD-AAEE-01	752.7894	5089.9314
TCGA-DD-AAEG-01	1574.3695	8713.8446
TCGA-DD-AAEH-01	1004.0323	3335.4839
TCGA-DD-AAEI-01	675.696	7350.6396
TCGA-DD-AAEK-01	1329.0997	3395.981
TCGA-DD-AAVP-01	603.7118	2705.2402
TCGA-DD-AAVQ-01	1247.6959	7326.0369
TCGA-DD-AAVR-01	1003.7453	2919.8502
TCGA-DD-AAVS-01	937.2677	4484.6654
TCGA-DD-AAVU-01	267.7485	10265.1669
TCGA-DD-AAVV-01	1608.1989	4891.8011
TCGA-DD-AAVW-01	2015.8367	1682.2101
TCGA-DD-AAVX-01	622.7064	6553.8991
TCGA-DD-AAVY-01	1361.1134	3648.6817
TCGA-DD-AAVZ-01	1682.1599	5426.5208
TCGA-DD-AAW0-01	1785.4784	3679.4947
TCGA-DD-AAW1-01	1250.5995	4001.8046
TCGA-DD-AAW2-01	1515.5779	5207.0352
TCGA-DD-AAW3-01	1212.806	4029.2948
TCGA-ED-A459-01	1551.9157	7216.0661
TCGA-ED-A4XI-01	1132.8947	3011.8421
TCGA-ED-A5KG-01	1938.9813	2803.8326
TCGA-ED-A627-01	1202.8818	2527.9539
TCGA-ED-A66X-01	1105.5227	4748.5207
TCGA-ED-A66Y-01	1049.3685	3076.9231
TCGA-ED-A7PX-01	813.3279	2178.8884
TCGA-ED-A7PY-01	891.5013	3205.4862
TCGA-ED-A7PZ-01	1147.1033	3309.7564
TCGA-ED-A7XO-01	759.1854	5703.1283
TCGA-ED-A7XP-01	4281.268	4012.6801
TCGA-ED-A82E-01	1599.4398	2539.4158
TCGA-ED-A8O5-01	1554.5946	2453.5135
TCGA-ED-A8O6-01	1227.5318	7643.1624
TCGA-ED-A97K-01	1377.3523	2245.8457
TCGA-EP-A12J-01	1818.7491	4175.8616
TCGA-EP-A26S-01	1928.8781	3247.8256
TCGA-EP-A2KA-01	1045.6702	5289.4425
TCGA-EP-A2KB-01	1225.2166	5187.1992
TCGA-EP-A2KC-01	1897.2163	5158.4582
TCGA-EP-A3JL-01	1289.5928	6001.5083
TCGA-EP-A3RK-01	1277.9043	5858.7699
TCGA-ES-A2HS-01	355.9759	7889.9398
TCGA-ES-A2HT-01	635.9262	14303.9294
TCGA-FV-A23B-01	1084.9703	2097.3047
TCGA-FV-A2QQ-01	996.243	9055.1033
TCGA-FV-A2QR-01	1661.6026	8284.1823
TCGA-FV-A3I0-01	1425.7193	2345.8602
TCGA-FV-A3I1-01	1390.7508	3887.0537
TCGA-FV-A3R2-01	1019.3352	4416.6848
TCGA-FV-A3R3-01	1230.8944	2095.7852
TCGA-FV-A495-01	340.9449	7905.5118
TCGA-FV-A496-01	1357.7864	1990.991
TCGA-FV-A4ZP-01	31.7316	13395.2856
TCGA-FV-A4ZQ-01	742.0366	9064.752
TCGA-G3-A25S-01	771.1553	3672.1118
TCGA-G3-A25T-01	1066.3487	7305.7242
TCGA-G3-A25U-01	506.402	3285.2827
TCGA-G3-A25V-01	792.1727	4237.5169
TCGA-G3-A25X-01	1255.3551	7993.7993
TCGA-G3-A25Y-01	977.7935	3232.7701
TCGA-G3-A25Z-01	751.5103	4945.8232
TCGA-G3-A3CG-01	1383.4356	3586.6564
TCGA-G3-A3CH-01	1511.7901	4406.0598
TCGA-G3-A3CI-01	1097.6277	2927.9197
TCGA-G3-A3CJ-01	1152.6718	5996.9466
TCGA-G3-A3CK-01	1139.2092	2894.6111
TCGA-G3-A5SI-01	1403.9297	4204.3433
TCGA-G3-A5SJ-01	852.7376	5781.6237
TCGA-G3-A5SK-01	1454.7368	2238.9474
TCGA-G3-A5SL-01	1943.8518	3973.0488
TCGA-G3-A5SM-01	1195.6522	4032.0911
TCGA-G3-A6UC-01	1182.578	2474.993
TCGA-G3-A7M5-01	397.2643	7567.158
TCGA-G3-A7M6-01	1503.5264	2863.2164
TCGA-G3-A7M7-01	533.6771	7558.2122
TCGA-G3-A7M8-01	551.8293	3653.9634
TCGA-G3-A7M9-01	821.6492	2100.5981
TCGA-G3-AAUZ-01	516.2181	11554.6354
TCGA-G3-AAV0-01	678.2042	6147.9809
TCGA-G3-AAV1-01	965.6099	2120.9027
TCGA-G3-AAV2-01	1299.2702	3528.2292
TCGA-G3-AAV3-01	1011.5979	4951.0309
TCGA-G3-AAV4-01	1210.9982	2413.6282
TCGA-G3-AAV5-01	865.9502	4854.612
TCGA-G3-AAV6-01	985.9099	5059.5531
TCGA-G3-AAV7-01	2602.431	7487.2054
TCGA-GJ-A3OU-01	1215.5306	6963.2442
TCGA-GJ-A6C0-01	1400.7572	3450.5138
TCGA-GJ-A9DB-01	1288.4731	4629.4508
TCGA-HP-A5MZ-01	1834.9328	7017.9143
TCGA-HP-A5N0-01	1414.6501	2485.9385
TCGA-K7-A5RF-01	822.3798	3419.8122
TCGA-K7-A5RG-01	989.3703	2805.2186
TCGA-K7-A6G5-01	963.3693	13734.2063
TCGA-K7-AAU7-01	1056.8843	3254.0401
TCGA-KR-A7K0-01	1062.0762	2256.3033
TCGA-KR-A7K2-01	872.0048	11056.6827
TCGA-KR-A7K7-01	416.8975	21236.8421
TCGA-KR-A7K8-01	489.083	6393.7409
TCGA-LG-A6GG-01	1025.3465	1666.6807
TCGA-LG-A9QC-01	2254.303	4382.8601
TCGA-LG-A9QD-01	806.993	5450.3497
TCGA-MI-A75C-01	644.5047	5898.2361
TCGA-MI-A75E-01	578.4761	3498.5639
TCGA-MI-A75G-01	851.5822	3192.3934
TCGA-MI-A75H-01	775.1756	5502.7322
TCGA-MI-A75I-01	1116.5228	6942.6634
TCGA-MR-A520-01	1299.1947	3102.2094
TCGA-MR-A8JO-01	1085.736	3993.9302
TCGA-NI-A4U2-01	804.832	3982.635
TCGA-NI-A8LF-01	1223.3535	1490.5005
TCGA-O8-A75V-01	764.8822	13827.4961
TCGA-PD-A5DF-01	1428.7397	4105.4181
TCGA-QA-A7B7-01	1593.9065	1722.4541
TCGA-RC-A6M3-01	509.5815	3936.2257
TCGA-RC-A6M4-01	1145.3433	6131.8831
TCGA-RC-A6M5-01	624.3655	2701.0716
TCGA-RC-A6M6-01	449.7268	4711.4754
TCGA-RC-A7S9-01	862.333	3754.3912
TCGA-RC-A7SB-01	1173.9537	3490.1002
TCGA-RC-A7SF-01	1038.9105	11219.8444
TCGA-RC-A7SH-01	963.0415	5251.1572
TCGA-RC-A7SK-01	1322.0339	2883.2392
TCGA-RG-A7D4-01	867.9941	5684.3658
TCGA-T1-A6J8-01	895.4958	3140.776
TCGA-UB-A7MA-01	634.408	3110.5531
TCGA-UB-A7MB-01	566.0112	2764.5131
TCGA-UB-A7MC-01	2757.2934	2163.2901
TCGA-UB-A7MD-01	953.9436	4175.5901
TCGA-UB-A7ME-01	1520.4157	6008.6117
TCGA-UB-A7MF-01	678.3349	7027.4361
TCGA-UB-AA0U-01	1931.4917	2608.8398
TCGA-UB-AA0V-01	1342.9138	1787.9088
TCGA-WJ-A86L-01	1870.8389	2344.2077
TCGA-WQ-A9G7-01	622.3327	3173.814
TCGA-WQ-AB4B-01	545.3502	4991.9633
TCGA-WX-AA44-01	2795.7746	3570.4225
TCGA-WX-AA46-01	1060.6607	2158.5586
TCGA-WX-AA47-01	623.5698	2986.27
TCGA-XR-A8TC-01	1431.7477	2751.1056
TCGA-XR-A8TD-01	1262.0594	4008.8946
TCGA-XR-A8TE-01	1195.122	2420.3063
TCGA-XR-A8TF-01	1202.1563	2606.469
TCGA-XR-A8TG-01	2522.2577	2413.5349
TCGA-YA-A8S7-01	780.0683	2349.3107
TCGA-ZP-A9CV-01	1652.2556	3795.7393
TCGA-ZP-A9CY-01	1181.0542	2639.461
TCGA-ZP-A9CZ-01	1357.1318	3054.4777
TCGA-ZP-A9D0-01	2328.1853	2026.3835
TCGA-ZP-A9D1-01	1497.1061	2937.6206
TCGA-ZP-A9D2-01	2154.294	1695.4148
TCGA-ZP-A9D4-01	2005.9398	2097.5817
TCGA-ZS-A9CD-01	1017.2802	12560.4808
TCGA-ZS-A9CE-01	888.4026	3166.302
TCGA-ZS-A9CF-01	2277.7395	1248.7939
TCGA-ZS-A9CF-02	3689.1224	1056.8603
TCGA-ZS-A9CG-01	1475.2356	6586.461
