# Supplementary material for: Inhibition of NEK7 Suppressed Hepatocellular Carcinoma Progression by Mediating Cancer Cell Pyroptosis
Source: Front Oncol. 2022 Feb 10;12:812655. doi: 10.3389/fonc.2022.812655 (PMC8866693; doi:10.3389/fonc.2022.812655)
Supplement: Supplementary file 4 [file DataSheet_2.zip › Source data of bioinformatics/NEK7 coexpression/coexpression-GSDMC.txt]

Sample ID	NEK7 (mRNA expression (RNA Seq V2 RSEM))	GSDMC (mRNA expression (RNA Seq V2 RSEM))
TCGA-2V-A95S-01	1166.9653	11.0767
TCGA-2Y-A9GS-01	1454.9039	2.9571
TCGA-2Y-A9GT-01	1232.0108	0
TCGA-2Y-A9GU-01	1744.186	1.6683
TCGA-2Y-A9GV-01	1287.6481	2.5381
TCGA-2Y-A9GW-01	1413.0268	18.3908
TCGA-2Y-A9GX-01	1356.3636	16.9697
TCGA-2Y-A9GY-01	536.6899	1.6069
TCGA-2Y-A9GZ-01	603.413	0
TCGA-2Y-A9H0-01	1084.1414	31.2793
TCGA-2Y-A9H1-01	472.9691	0
TCGA-2Y-A9H2-01	1352.3473	6.5623
TCGA-2Y-A9H3-01	385.8561	1.2407
TCGA-2Y-A9H4-01	714.1829	2.8798
TCGA-2Y-A9H5-01	1335.8302	0
TCGA-2Y-A9H6-01	1051.3104	0.7383
TCGA-2Y-A9H7-01	769.5826	0
TCGA-2Y-A9H8-01	1196.5729	2.0156
TCGA-2Y-A9H9-01	1055.3894	2.8478
TCGA-2Y-A9HA-01	536.3398	39.4046
TCGA-2Y-A9HB-01	1146.4398	4.7768
TCGA-3K-AAZ8-01	763.3545	0
TCGA-4R-AA8I-01	903.1593	35.0275
TCGA-5C-A9VG-01	1030.837	5.5066
TCGA-5C-A9VH-01	1475.5003	25.5349
TCGA-5C-AAPD-01	551.9878	38.9908
TCGA-5R-AA1C-01	1308.8674	836.8923
TCGA-5R-AA1D-01	1424.3262	64.2709
TCGA-5R-AAAM-01	904.1096	3.0441
TCGA-BC-4072-01	975.3415	7.096
TCGA-BC-4073-01	1332.5709	10.979
TCGA-BC-A10Q-01	1567.3497	1.8434
TCGA-BC-A10R-01	1828.7119	7.1029
TCGA-BC-A10S-01	762.0945	0.5692
TCGA-BC-A10T-01	1890.3529	13.1765
TCGA-BC-A10U-01	2406.1338	29.7398
TCGA-BC-A10W-01	3346.2377	4.4434
TCGA-BC-A10X-01	1252.3595	0
TCGA-BC-A10Y-01	1497.4898	1.4344
TCGA-BC-A10Z-01	2023.9405	4.3136
TCGA-BC-A110-01	580	0
TCGA-BC-A112-01	1488.758	3.7473
TCGA-BC-A216-01	2485.4814	0
TCGA-BC-A217-01	879.7903	2.4966
TCGA-BC-A3KF-01	788.6386	3.526
TCGA-BC-A3KG-01	3319.8977	1.97
TCGA-BC-A5W4-01	577.0104	0
TCGA-BC-A69H-01	276.6423	2.9197
TCGA-BC-A69I-01	695.3555	0
TCGA-BC-A8YO-01	1494.3531	0.4473
TCGA-BD-A2L6-01	1023.9796	2.0408
TCGA-BD-A3EP-01	1022.6197	9.8194
TCGA-BD-A3ER-01	1271.3465	13.3358
TCGA-BW-A5NO-01	888.3814	54.8102
TCGA-BW-A5NP-01	1491.9473	0
TCGA-BW-A5NQ-01	1090.4255	8.2205
TCGA-CC-5258-01	1856.7349	3.3317
TCGA-CC-5259-01	993.5588	4.8309
TCGA-CC-5260-01	1040.4385	8.8876
TCGA-CC-5261-01	1767.6491	9.5956
TCGA-CC-5262-01	723.7901	30.1841
TCGA-CC-5263-01	1202.3033	2.3033
TCGA-CC-5264-01	2591.857	0
TCGA-CC-A123-01	250.669	0
TCGA-CC-A1HT-01	1591.9751	43.9203
TCGA-CC-A3M9-01	5285.5446	17.273
TCGA-CC-A3MA-01	1674.148	4.1563
TCGA-CC-A3MB-01	857.3628	2.3099
TCGA-CC-A3MC-01	1585.138	47.4371
TCGA-CC-A5UC-01	521.666	3.3656
TCGA-CC-A5UD-01	875.77	28.2341
TCGA-CC-A5UE-01	1083.0229	2.1288
TCGA-CC-A7IE-01	1296.6507	1.5949
TCGA-CC-A7IF-01	695.9704	2.2048
TCGA-CC-A7IG-01	335.7644	13.2104
TCGA-CC-A7IH-01	1828.227	20.0904
TCGA-CC-A7II-01	301.18	4.8577
TCGA-CC-A7IJ-01	440.7258	15.7258
TCGA-CC-A7IK-01	2334.1633	57.2709
TCGA-CC-A7IL-01	1030.8818	0
TCGA-CC-A8HS-01	1815.2841	0
TCGA-CC-A8HT-01	970.0489	56.846
TCGA-CC-A8HU-01	1117.4569	0
TCGA-CC-A8HV-01	1392.9016	4.3587
TCGA-CC-A9FS-01	1076.3754	0
TCGA-CC-A9FU-01	1423.2281	0.4765
TCGA-CC-A9FV-01	1023.9637	0.6477
TCGA-CC-A9FW-01	1218.5111	0
TCGA-DD-A113-01	2358.0952	14.7619
TCGA-DD-A114-01	1122.4835	13.7506
TCGA-DD-A115-01	1083.0721	36.8339
TCGA-DD-A116-01	439.3756	1.9557
TCGA-DD-A118-01	710.4705	19.0759
TCGA-DD-A119-01	1563.7831	2.1056
TCGA-DD-A11A-01	1710.504	0
TCGA-DD-A11B-01	2691.7758	0
TCGA-DD-A11C-01	1521.0134	14.2062
TCGA-DD-A11D-01	1029.1807	0
TCGA-DD-A1EA-01	1621.7292	5.6883
TCGA-DD-A1EB-01	1175.7746	13.7008
TCGA-DD-A1EC-01	767.9359	7.6152
TCGA-DD-A1ED-01	1163.7011	0
TCGA-DD-A1EE-01	2639.6906	3.9671
TCGA-DD-A1EF-01	1166.3894	2.4958
TCGA-DD-A1EG-01	1314.8033	24.3206
TCGA-DD-A1EH-01	1542.2222	0
TCGA-DD-A1EI-01	1335.0956	6.9134
TCGA-DD-A1EJ-01	715.8306	0.6505
TCGA-DD-A1EK-01	1183.2636	10.0418
TCGA-DD-A1EL-01	1561.0922	73.0375
TCGA-DD-A39V-01	631.0337	0.9418
TCGA-DD-A39W-01	1708.6626	2.982
TCGA-DD-A39X-01	576.0095	10.6888
TCGA-DD-A39Y-01	926.8836	18.2791
TCGA-DD-A39Z-01	560.9973	0
TCGA-DD-A3A1-01	755.6528	16.0467
TCGA-DD-A3A2-01	770.5141	4.6557
TCGA-DD-A3A3-01	842.827	4.2194
TCGA-DD-A3A4-01	511.509	0
TCGA-DD-A3A5-01	647.3672	0
TCGA-DD-A3A6-01	1721.831	5.2817
TCGA-DD-A3A7-01	726.3844	2.1716
TCGA-DD-A3A8-01	1453.8956	0.7148
TCGA-DD-A3A9-01	788.713	13.7646
TCGA-DD-A4NA-01	2061.7033	20.1288
TCGA-DD-A4NB-01	1651.2071	23.507
TCGA-DD-A4ND-01	1418.777	3.0883
TCGA-DD-A4NE-01	1650.4065	5.2265
TCGA-DD-A4NF-01	2786.7133	1.1655
TCGA-DD-A4NG-01	1355.9432	2.584
TCGA-DD-A4NH-01	2279.7947	12.9289
TCGA-DD-A4NI-01	1623.8038	1.1962
TCGA-DD-A4NJ-01	1965.2296	11.9009
TCGA-DD-A4NK-01	1037.4351	4.2988
TCGA-DD-A4NL-01	734.6939	0
TCGA-DD-A4NN-01	950.5387	1.4691
TCGA-DD-A4NO-01	1531.0219	11.5572
TCGA-DD-A4NP-01	652.0011	0
TCGA-DD-A4NQ-01	1926.5309	93.9347
TCGA-DD-A4NR-01	1040.065	3.2485
TCGA-DD-A4NS-01	1504.3882	0.5163
TCGA-DD-A4NV-01	910.1015	0.4833
TCGA-DD-A73A-01	1586.7598	0
TCGA-DD-A73B-01	841.2614	26.7237
TCGA-DD-A73C-01	1087.0871	10.8108
TCGA-DD-A73D-01	1972.1617	1.2196
TCGA-DD-A73E-01	1197.2145	3.3426
TCGA-DD-A73F-01	887.8697	18.2931
TCGA-DD-A73G-01	134.7754	1.6639
TCGA-DD-AA3A-01	1460.441	7.7821
TCGA-DD-AAC8-01	1563.883	10.8326
TCGA-DD-AAC9-01	954.5924	6.192
TCGA-DD-AACA-01	1038.8762	0
TCGA-DD-AACA-02	294.0669	0
TCGA-DD-AACB-01	547.9723	12.8586
TCGA-DD-AACC-01	568.6275	0
TCGA-DD-AACD-01	307.9811	1.037
TCGA-DD-AACE-01	1695.3317	3.276
TCGA-DD-AACF-01	1163.5544	2.5757
TCGA-DD-AACG-01	351.2195	4.878
TCGA-DD-AACH-01	2130.076	15.0574
TCGA-DD-AACI-01	527.4431	5.3548
TCGA-DD-AACJ-01	650.7582	7.053
TCGA-DD-AACK-01	698.5255	2.633
TCGA-DD-AACL-01	409.9448	44.1989
TCGA-DD-AACN-01	1528.1899	2.3739
TCGA-DD-AACO-01	183.1993	0
TCGA-DD-AACP-01	495.1989	0.6859
TCGA-DD-AACQ-01	1615.038	10.3
TCGA-DD-AACS-01	1892.5556	0
TCGA-DD-AACT-01	1852.4011	0
TCGA-DD-AACU-01	1190.2017	2.8818
TCGA-DD-AACV-01	839.7698	0.7975
TCGA-DD-AACW-01	1048.417	0
TCGA-DD-AACX-01	862.0827	8.1329
TCGA-DD-AACY-01	1245.139	0
TCGA-DD-AACZ-01	1071.9697	3.2468
TCGA-DD-AAD0-01	914.6102	0
TCGA-DD-AAD1-01	1299.1128	2.5349
TCGA-DD-AAD2-01	1117.5926	1.8519
TCGA-DD-AAD3-01	1502.7624	1.8942
TCGA-DD-AAD5-01	1173.2043	74.8854
TCGA-DD-AAD6-01	452.2151	2.7324
TCGA-DD-AAD8-01	870.0165	1.8872
TCGA-DD-AADA-01	1410.539	0.8014
TCGA-DD-AADB-01	771.0038	2.6207
TCGA-DD-AADC-01	1057.7558	22.2772
TCGA-DD-AADD-01	1526.9565	1.7391
TCGA-DD-AADF-01	850.2662	4.2599
TCGA-DD-AADG-01	1099.1949	0.6076
TCGA-DD-AADI-01	804.7896	2.1771
TCGA-DD-AADJ-01	450.1307	0
TCGA-DD-AADK-01	883.7863	7.9663
TCGA-DD-AADL-01	1258.0495	29.398
TCGA-DD-AADM-01	760.9039	46.9314
TCGA-DD-AADN-01	226.8519	3.0864
TCGA-DD-AADO-01	219.0813	0
TCGA-DD-AADP-01	1470.2703	2.027
TCGA-DD-AADQ-01	352.2952	0
TCGA-DD-AADR-01	627.451	31.5431
TCGA-DD-AADS-01	88.7728	1.3055
TCGA-DD-AADU-01	663.4233	0.8846
TCGA-DD-AADV-01	1516.7011	3.0465
TCGA-DD-AADW-01	1414.8728	7.8278
TCGA-DD-AADY-01	2186.2415	0.9236
TCGA-DD-AAE0-01	486.3459	2.6008
TCGA-DD-AAE1-01	1299.709	0.9699
TCGA-DD-AAE2-01	576.8604	22.2705
TCGA-DD-AAE3-01	320.5849	0
TCGA-DD-AAE4-01	387.0968	4.7351
TCGA-DD-AAE6-01	767.5893	1.8556
TCGA-DD-AAE7-01	1042.2634	1.3971
TCGA-DD-AAE9-01	680.827	23.7893
TCGA-DD-AAEA-01	628.0368	7.7535
TCGA-DD-AAEB-01	385.6712	0
TCGA-DD-AAED-01	1107.8524	0.9461
TCGA-DD-AAEE-01	752.7894	4.8394
TCGA-DD-AAEG-01	1574.3695	63.8188
TCGA-DD-AAEH-01	1004.0323	1.6129
TCGA-DD-AAEI-01	675.696	9.0293
TCGA-DD-AAEK-01	1329.0997	2.186
TCGA-DD-AAVP-01	603.7118	3.2751
TCGA-DD-AAVQ-01	1247.6959	0.576
TCGA-DD-AAVR-01	1003.7453	2.2472
TCGA-DD-AAVS-01	937.2677	0.4647
TCGA-DD-AAVU-01	267.7485	0
TCGA-DD-AAVV-01	1608.1989	14.1129
TCGA-DD-AAVW-01	2015.8367	9.854
TCGA-DD-AAVX-01	622.7064	0
TCGA-DD-AAVY-01	1361.1134	0
TCGA-DD-AAVZ-01	1682.1599	0.6835
TCGA-DD-AAW0-01	1785.4784	4.5461
TCGA-DD-AAW1-01	1250.5995	0.5995
TCGA-DD-AAW2-01	1515.5779	3.0151
TCGA-DD-AAW3-01	1212.806	2.511
TCGA-ED-A459-01	1551.9157	30.7648
TCGA-ED-A4XI-01	1132.8947	1.3158
TCGA-ED-A5KG-01	1938.9813	3.0257
TCGA-ED-A627-01	1202.8818	1.7291
TCGA-ED-A66X-01	1105.5227	5.9172
TCGA-ED-A66Y-01	1049.3685	4.5924
TCGA-ED-A7PX-01	813.3279	12.0169
TCGA-ED-A7PY-01	891.5013	0.9797
TCGA-ED-A7PZ-01	1147.1033	3.3026
TCGA-ED-A7XO-01	759.1854	4.199
TCGA-ED-A7XP-01	4281.268	4.611
TCGA-ED-A82E-01	1599.4398	4.4018
TCGA-ED-A8O5-01	1554.5946	0
TCGA-ED-A8O6-01	1227.5318	0
TCGA-ED-A97K-01	1377.3523	38.7367
TCGA-EP-A12J-01	1818.7491	0.5673
TCGA-EP-A26S-01	1928.8781	0.4404
TCGA-EP-A2KA-01	1045.6702	0
TCGA-EP-A2KB-01	1225.2166	0.4812
TCGA-EP-A2KC-01	1897.2163	6.9593
TCGA-EP-A3JL-01	1289.5928	51.2821
TCGA-EP-A3RK-01	1277.9043	63.7813
TCGA-ES-A2HS-01	355.9759	0
TCGA-ES-A2HT-01	635.9262	4.0096
TCGA-FV-A23B-01	1084.9703	0
TCGA-FV-A2QQ-01	996.243	2.5047
TCGA-FV-A2QR-01	1661.6026	30.3843
TCGA-FV-A3I0-01	1425.7193	9.3952
TCGA-FV-A3I1-01	1390.7508	4.3376
TCGA-FV-A3R2-01	1019.3352	4.7795
TCGA-FV-A3R3-01	1230.8944	1.7183
TCGA-FV-A495-01	340.9449	0.7874
TCGA-FV-A496-01	1357.7864	1.287
TCGA-FV-A4ZP-01	31.7316	0
TCGA-FV-A4ZQ-01	742.0366	1.0444
TCGA-G3-A25S-01	771.1553	8.2414
TCGA-G3-A25T-01	1066.3487	11.7086
TCGA-G3-A25U-01	506.402	0
TCGA-G3-A25V-01	792.1727	4.7233
TCGA-G3-A25X-01	1255.3551	5.0733
TCGA-G3-A25Y-01	977.7935	5.3083
TCGA-G3-A25Z-01	751.5103	6.4785
TCGA-G3-A3CG-01	1383.4356	11.5031
TCGA-G3-A3CH-01	1511.7901	3.8032
TCGA-G3-A3CI-01	1097.6277	0.9124
TCGA-G3-A3CJ-01	1152.6718	1.5267
TCGA-G3-A3CK-01	1139.2092	2.6371
TCGA-G3-A5SI-01	1403.9297	0
TCGA-G3-A5SJ-01	852.7376	1.888
TCGA-G3-A5SK-01	1454.7368	4.2105
TCGA-G3-A5SL-01	1943.8518	15.16
TCGA-G3-A5SM-01	1195.6522	11.3872
TCGA-G3-A6UC-01	1182.578	0
TCGA-G3-A7M5-01	397.2643	0
TCGA-G3-A7M6-01	1503.5264	63.5741
TCGA-G3-A7M7-01	533.6771	12.502
TCGA-G3-A7M8-01	551.8293	1.5244
TCGA-G3-A7M9-01	821.6492	0.3922
TCGA-G3-AAUZ-01	516.2181	0
TCGA-G3-AAV0-01	678.2042	0
TCGA-G3-AAV1-01	965.6099	1.0747
TCGA-G3-AAV2-01	1299.2702	0
TCGA-G3-AAV3-01	1011.5979	54.768
TCGA-G3-AAV4-01	1210.9982	0
TCGA-G3-AAV5-01	865.9502	2.3621
TCGA-G3-AAV6-01	985.9099	0.5883
TCGA-G3-AAV7-01	2602.431	12.8035
TCGA-GJ-A3OU-01	1215.5306	6.2123
TCGA-GJ-A6C0-01	1400.7572	75.7166
TCGA-GJ-A9DB-01	1288.4731	18.7085
TCGA-HP-A5MZ-01	1834.9328	63.9795
TCGA-HP-A5N0-01	1414.6501	0
TCGA-K7-A5RF-01	822.3798	0.7664
TCGA-K7-A5RG-01	989.3703	37.3851
TCGA-K7-A6G5-01	963.3693	0
TCGA-K7-AAU7-01	1056.8843	5.8177
TCGA-KR-A7K0-01	1062.0762	6.2598
TCGA-KR-A7K2-01	872.0048	6.5847
TCGA-KR-A7K7-01	416.8975	11.7729
TCGA-KR-A7K8-01	489.083	1.4556
TCGA-LG-A6GG-01	1025.3465	0
TCGA-LG-A9QC-01	2254.303	0.6515
TCGA-LG-A9QD-01	806.993	1.3986
TCGA-MI-A75C-01	644.5047	7.4627
TCGA-MI-A75E-01	578.4761	12.1642
TCGA-MI-A75G-01	851.5822	0.5943
TCGA-MI-A75H-01	775.1756	0
TCGA-MI-A75I-01	1116.5228	44.3896
TCGA-MR-A520-01	1299.1947	4.1297
TCGA-MR-A8JO-01	1085.736	3.0349
TCGA-NI-A4U2-01	804.832	23.7826
TCGA-NI-A8LF-01	1223.3535	5.7796
TCGA-O8-A75V-01	764.8822	3.577
TCGA-PD-A5DF-01	1428.7397	39.4582
TCGA-QA-A7B7-01	1593.9065	135.6427
TCGA-RC-A6M3-01	509.5815	6.7454
TCGA-RC-A6M4-01	1145.3433	10.877
TCGA-RC-A6M5-01	624.3655	15.2284
TCGA-RC-A6M6-01	449.7268	1.0929
TCGA-RC-A7S9-01	862.333	1.201
TCGA-RC-A7SB-01	1173.9537	5.3934
TCGA-RC-A7SF-01	1038.9105	8.7549
TCGA-RC-A7SH-01	963.0415	1.9121
TCGA-RC-A7SK-01	1322.0339	1.8832
TCGA-RG-A7D4-01	867.9941	22.8614
TCGA-T1-A6J8-01	895.4958	5.9462
TCGA-UB-A7MA-01	634.408	2.8732
TCGA-UB-A7MB-01	566.0112	1.4045
TCGA-UB-A7MC-01	2757.2934	10.94
TCGA-UB-A7MD-01	953.9436	40.2994
TCGA-UB-A7ME-01	1520.4157	4.7513
TCGA-UB-A7MF-01	678.3349	0.473
TCGA-UB-AA0U-01	1931.4917	2.7624
TCGA-UB-AA0V-01	1342.9138	0
TCGA-WJ-A86L-01	1870.8389	11.3182
TCGA-WQ-A9G7-01	622.3327	3.3147
TCGA-WQ-AB4B-01	545.3502	6.8886
TCGA-WX-AA44-01	2795.7746	30.5164
TCGA-WX-AA46-01	1060.6607	0
TCGA-WX-AA47-01	623.5698	1.1442
TCGA-XR-A8TC-01	1431.7477	1.0859
TCGA-XR-A8TD-01	1262.0594	11.2059
TCGA-XR-A8TE-01	1195.122	0.5672
TCGA-XR-A8TF-01	1202.1563	0
TCGA-XR-A8TG-01	2522.2577	12.7583
TCGA-YA-A8S7-01	780.0683	632.3511
TCGA-ZP-A9CV-01	1652.2556	0.6266
TCGA-ZP-A9CY-01	1181.0542	2.8374
TCGA-ZP-A9CZ-01	1357.1318	9.9333
TCGA-ZP-A9D0-01	2328.1853	1.287
TCGA-ZP-A9D1-01	1497.1061	8.3601
TCGA-ZP-A9D2-01	2154.294	5.8224
TCGA-ZP-A9D4-01	2005.9398	5.0912
TCGA-ZS-A9CD-01	1017.2802	6.7618
TCGA-ZS-A9CE-01	888.4026	15.8643
TCGA-ZS-A9CF-01	2277.7395	1.3784
TCGA-ZS-A9CF-02	3689.1224	1.2361
TCGA-ZS-A9CG-01	1475.2356	1.371
