# Supplementary material for: Inhibition of NEK7 Suppressed Hepatocellular Carcinoma Progression by Mediating Cancer Cell Pyroptosis
Source: Front Oncol. 2022 Feb 10;12:812655. doi: 10.3389/fonc.2022.812655 (PMC8866693; doi:10.3389/fonc.2022.812655)
Supplement: Supplementary file 4 [file DataSheet_2.zip › Source data of bioinformatics/NEK7 coexpression/coexpression-GSDMB.txt]

Sample ID	NEK7 (mRNA expression (RNA Seq V2 RSEM))	GSDMB (mRNA expression (RNA Seq V2 RSEM))
TCGA-2V-A95S-01	1166.9653	2434.2727
TCGA-2Y-A9GS-01	1454.9039	831.9369
TCGA-2Y-A9GT-01	1232.0108	564.8958
TCGA-2Y-A9GU-01	1744.186	477.1279
TCGA-2Y-A9GV-01	1287.6481	729.2724
TCGA-2Y-A9GW-01	1413.0268	174.7126
TCGA-2Y-A9GX-01	1356.3636	143.0303
TCGA-2Y-A9GY-01	536.6899	539.9036
TCGA-2Y-A9GZ-01	603.413	214.3345
TCGA-2Y-A9H0-01	1084.1414	94.4636
TCGA-2Y-A9H1-01	472.9691	263.66
TCGA-2Y-A9H2-01	1352.3473	341.2418
TCGA-2Y-A9H3-01	385.8561	426.799
TCGA-2Y-A9H4-01	714.1829	197.7442
TCGA-2Y-A9H5-01	1335.8302	226.5918
TCGA-2Y-A9H6-01	1051.3104	1021.7793
TCGA-2Y-A9H7-01	769.5826	133.7907
TCGA-2Y-A9H8-01	1196.5729	300.9908
TCGA-2Y-A9H9-01	1055.3894	952.8691
TCGA-2Y-A9HA-01	536.3398	203.5902
TCGA-2Y-A9HB-01	1146.4398	484.8485
TCGA-3K-AAZ8-01	763.3545	210.8527
TCGA-4R-AA8I-01	903.1593	508.2418
TCGA-5C-A9VG-01	1030.837	96.9163
TCGA-5C-A9VH-01	1475.5003	501.7253
TCGA-5C-AAPD-01	551.9878	641.4373
TCGA-5R-AA1C-01	1308.8674	63.3137
TCGA-5R-AA1D-01	1424.3262	54.5957
TCGA-5R-AAAM-01	904.1096	139.2694
TCGA-BC-4072-01	975.3415	200.816
TCGA-BC-4073-01	1332.5709	124.4282
TCGA-BC-A10Q-01	1567.3497	22.5816
TCGA-BC-A10R-01	1828.7119	160.0874
TCGA-BC-A10S-01	762.0945	91.6335
TCGA-BC-A10T-01	1890.3529	313.8824
TCGA-BC-A10U-01	2406.1338	182.6208
TCGA-BC-A10W-01	3346.2377	192.9169
TCGA-BC-A10X-01	1252.3595	72.7671
TCGA-BC-A10Y-01	1497.4898	629.6916
TCGA-BC-A10Z-01	2023.9405	750.1348
TCGA-BC-A110-01	580	198.6667
TCGA-BC-A112-01	1488.758	611.8844
TCGA-BC-A216-01	2485.4814	457.9725
TCGA-BC-A217-01	879.7903	1337.1614
TCGA-BC-A3KF-01	788.6386	327.522
TCGA-BC-A3KG-01	3319.8977	169.0287
TCGA-BC-A5W4-01	577.0104	371.409
TCGA-BC-A69H-01	276.6423	745.2555
TCGA-BC-A69I-01	695.3555	130.4265
TCGA-BC-A8YO-01	1494.3531	440.1208
TCGA-BD-A2L6-01	1023.9796	202.0408
TCGA-BD-A3EP-01	1022.6197	220.9363
TCGA-BD-A3ER-01	1271.3465	374.8842
TCGA-BW-A5NO-01	888.3814	666.857
TCGA-BW-A5NP-01	1491.9473	305.0268
TCGA-BW-A5NQ-01	1090.4255	480.1741
TCGA-CC-5258-01	1856.7349	80.4379
TCGA-CC-5259-01	993.5588	281.8035
TCGA-CC-5260-01	1040.4385	207.9692
TCGA-CC-5261-01	1767.6491	133.6532
TCGA-CC-5262-01	723.7901	63.5124
TCGA-CC-5263-01	1202.3033	105.5662
TCGA-CC-5264-01	2591.857	195.9616
TCGA-CC-A123-01	250.669	699.3756
TCGA-CC-A1HT-01	1591.9751	685.9157
TCGA-CC-A3M9-01	5285.5446	138.1842
TCGA-CC-A3MA-01	1674.148	158.3541
TCGA-CC-A3MB-01	857.3628	116.6506
TCGA-CC-A3MC-01	1585.138	413.9964
TCGA-CC-A5UC-01	521.666	206.9836
TCGA-CC-A5UD-01	875.77	78.5421
TCGA-CC-A5UE-01	1083.0229	248.5365
TCGA-CC-A7IE-01	1296.6507	1379.5853
TCGA-CC-A7IF-01	695.9704	838.5451
TCGA-CC-A7IG-01	335.7644	509.151
TCGA-CC-A7IH-01	1828.227	221.999
TCGA-CC-A7II-01	301.18	181.8955
TCGA-CC-A7IJ-01	440.7258	112.0968
TCGA-CC-A7IK-01	2334.1633	160.8566
TCGA-CC-A7IL-01	1030.8818	604.2416
TCGA-CC-A8HS-01	1815.2841	780.6662
TCGA-CC-A8HT-01	970.0489	433.3741
TCGA-CC-A8HU-01	1117.4569	314.1164
TCGA-CC-A8HV-01	1392.9016	3850.5604
TCGA-CC-A9FS-01	1076.3754	91.9094
TCGA-CC-A9FU-01	1423.2281	564.6218
TCGA-CC-A9FV-01	1023.9637	70.5959
TCGA-CC-A9FW-01	1218.5111	305.5579
TCGA-DD-A113-01	2358.0952	203.3333
TCGA-DD-A114-01	1122.4835	40.5281
TCGA-DD-A115-01	1083.0721	266.4577
TCGA-DD-A116-01	439.3756	386.5723
TCGA-DD-A118-01	710.4705	12.7173
TCGA-DD-A119-01	1563.7831	233.0233
TCGA-DD-A11A-01	1710.504	147.2412
TCGA-DD-A11B-01	2691.7758	100.8302
TCGA-DD-A11C-01	1521.0134	492.4825
TCGA-DD-A11D-01	1029.1807	136.9248
TCGA-DD-A1EA-01	1621.7292	225.256
TCGA-DD-A1EB-01	1175.7746	191.8107
TCGA-DD-A1EC-01	767.9359	35.2705
TCGA-DD-A1ED-01	1163.7011	129.3001
TCGA-DD-A1EE-01	2639.6906	79.7382
TCGA-DD-A1EF-01	1166.3894	152.2463
TCGA-DD-A1EG-01	1314.8033	113.1654
TCGA-DD-A1EH-01	1542.2222	49.2929
TCGA-DD-A1EI-01	1335.0956	279.3819
TCGA-DD-A1EJ-01	715.8306	382.1449
TCGA-DD-A1EK-01	1183.2636	175.7322
TCGA-DD-A1EL-01	1561.0922	312.9693
TCGA-DD-A39V-01	631.0337	321.1679
TCGA-DD-A39W-01	1708.6626	135.3809
TCGA-DD-A39X-01	576.0095	252.9691
TCGA-DD-A39Y-01	926.8836	43.6915
TCGA-DD-A39Z-01	560.9973	145.1469
TCGA-DD-A3A1-01	755.6528	476.2947
TCGA-DD-A3A2-01	770.5141	291.7556
TCGA-DD-A3A3-01	842.827	614.9789
TCGA-DD-A3A4-01	511.509	56.6595
TCGA-DD-A3A5-01	647.3672	140.6349
TCGA-DD-A3A6-01	1721.831	188.3803
TCGA-DD-A3A7-01	726.3844	1000
TCGA-DD-A3A8-01	1453.8956	57.8985
TCGA-DD-A3A9-01	788.713	542.3262
TCGA-DD-A4NA-01	2061.7033	50.1079
TCGA-DD-A4NB-01	1651.2071	92.7573
TCGA-DD-A4ND-01	1418.777	315.0093
TCGA-DD-A4NE-01	1650.4065	182.3461
TCGA-DD-A4NF-01	2786.7133	164.9184
TCGA-DD-A4NG-01	1355.9432	393.4109
TCGA-DD-A4NH-01	2279.7947	455.2048
TCGA-DD-A4NI-01	1623.8038	198.5646
TCGA-DD-A4NJ-01	1965.2296	498.2496
TCGA-DD-A4NK-01	1037.4351	97.4387
TCGA-DD-A4NL-01	734.6939	287.7551
TCGA-DD-A4NN-01	950.5387	132.2233
TCGA-DD-A4NO-01	1531.0219	242.0925
TCGA-DD-A4NP-01	652.0011	466.4723
TCGA-DD-A4NQ-01	1926.5309	305.2877
TCGA-DD-A4NR-01	1040.065	803.4651
TCGA-DD-A4NS-01	1504.3882	271.0377
TCGA-DD-A4NV-01	910.1015	187.5302
TCGA-DD-A73A-01	1586.7598	487.7054
TCGA-DD-A73B-01	841.2614	117.5842
TCGA-DD-A73C-01	1087.0871	157.3574
TCGA-DD-A73D-01	1972.1617	129.8919
TCGA-DD-A73E-01	1197.2145	101.3928
TCGA-DD-A73F-01	887.8697	381.5422
TCGA-DD-A73G-01	134.7754	566.5557
TCGA-DD-AA3A-01	1460.441	202.3346
TCGA-DD-AAC8-01	1563.883	629.4301
TCGA-DD-AAC9-01	954.5924	415.8927
TCGA-DD-AACA-01	1038.8762	280.5183
TCGA-DD-AACA-02	294.0669	199.3339
TCGA-DD-AACB-01	547.9723	553.907
TCGA-DD-AACC-01	568.6275	601.3072
TCGA-DD-AACD-01	307.9811	403.3826
TCGA-DD-AACE-01	1695.3317	58.1491
TCGA-DD-AACF-01	1163.5544	430.1352
TCGA-DD-AACG-01	351.2195	885.8537
TCGA-DD-AACH-01	2130.076	330.1618
TCGA-DD-AACI-01	527.4431	696.1178
TCGA-DD-AACJ-01	650.7582	574.1154
TCGA-DD-AACK-01	698.5255	245.129
TCGA-DD-AACL-01	409.9448	363.5359
TCGA-DD-AACN-01	1528.1899	140.6528
TCGA-DD-AACO-01	183.1993	743.2658
TCGA-DD-AACP-01	495.1989	181.7558
TCGA-DD-AACQ-01	1615.038	422.8145
TCGA-DD-AACS-01	1892.5556	128.1658
TCGA-DD-AACT-01	1852.4011	354.6608
TCGA-DD-AACU-01	1190.2017	199.4236
TCGA-DD-AACV-01	839.7698	187.413
TCGA-DD-AACW-01	1048.417	275.2969
TCGA-DD-AACX-01	862.0827	259.0896
TCGA-DD-AACY-01	1245.139	209.3404
TCGA-DD-AACZ-01	1071.9697	265.6926
TCGA-DD-AAD0-01	914.6102	286.252
TCGA-DD-AAD1-01	1299.1128	100.1267
TCGA-DD-AAD2-01	1117.5926	280.5556
TCGA-DD-AAD3-01	1502.7624	97.869
TCGA-DD-AAD5-01	1173.2043	631.1768
TCGA-DD-AAD6-01	452.2151	1796.5647
TCGA-DD-AAD8-01	870.0165	3156.4048
TCGA-DD-AADA-01	1410.539	395.1112
TCGA-DD-AADB-01	771.0038	336.4952
TCGA-DD-AADC-01	1057.7558	295.3795
TCGA-DD-AADD-01	1526.9565	99.7101
TCGA-DD-AADF-01	850.2662	218.9563
TCGA-DD-AADG-01	1099.1949	136.7158
TCGA-DD-AADI-01	804.7896	173.4398
TCGA-DD-AADJ-01	450.1307	91.7533
TCGA-DD-AADK-01	883.7863	375.8201
TCGA-DD-AADL-01	1258.0495	253.8497
TCGA-DD-AADM-01	760.9039	250.8136
TCGA-DD-AADN-01	226.8519	492.284
TCGA-DD-AADO-01	219.0813	904.5936
TCGA-DD-AADP-01	1470.2703	260.8108
TCGA-DD-AADQ-01	352.2952	422.7543
TCGA-DD-AADR-01	627.451	716.965
TCGA-DD-AADS-01	88.7728	744.1253
TCGA-DD-AADU-01	663.4233	1494.0292
TCGA-DD-AADV-01	1516.7011	235.0125
TCGA-DD-AADW-01	1414.8728	119.3738
TCGA-DD-AADY-01	2186.2415	427.6425
TCGA-DD-AAE0-01	486.3459	486.3459
TCGA-DD-AAE1-01	1299.709	466.5373
TCGA-DD-AAE2-01	576.8604	208.0391
TCGA-DD-AAE3-01	320.5849	278.9651
TCGA-DD-AAE4-01	387.0968	372.8914
TCGA-DD-AAE6-01	767.5893	925.9317
TCGA-DD-AAE7-01	1042.2634	491.7918
TCGA-DD-AAE9-01	680.827	202.7754
TCGA-DD-AAEA-01	628.0368	874.8579
TCGA-DD-AAEB-01	385.6712	1740.8771
TCGA-DD-AAED-01	1107.8524	4877.0104
TCGA-DD-AAEE-01	752.7894	428.5522
TCGA-DD-AAEG-01	1574.3695	594.9563
TCGA-DD-AAEH-01	1004.0323	266.9355
TCGA-DD-AAEI-01	675.696	75.2445
TCGA-DD-AAEK-01	1329.0997	212.0439
TCGA-DD-AAVP-01	603.7118	151.7467
TCGA-DD-AAVQ-01	1247.6959	702.1889
TCGA-DD-AAVR-01	1003.7453	856.1798
TCGA-DD-AAVS-01	937.2677	214.2193
TCGA-DD-AAVU-01	267.7485	381.3387
TCGA-DD-AAVV-01	1608.1989	292.3387
TCGA-DD-AAVW-01	2015.8367	192.8559
TCGA-DD-AAVX-01	622.7064	724.7706
TCGA-DD-AAVY-01	1361.1134	175.4959
TCGA-DD-AAVZ-01	1682.1599	203.0075
TCGA-DD-AAW0-01	1785.4784	150.0211
TCGA-DD-AAW1-01	1250.5995	182.8537
TCGA-DD-AAW2-01	1515.5779	78.392
TCGA-DD-AAW3-01	1212.806	75.3296
TCGA-ED-A459-01	1551.9157	439.8234
TCGA-ED-A4XI-01	1132.8947	432.8947
TCGA-ED-A5KG-01	1938.9813	157.3374
TCGA-ED-A627-01	1202.8818	122.1902
TCGA-ED-A66X-01	1105.5227	230.2761
TCGA-ED-A66Y-01	1049.3685	735.3617
TCGA-ED-A7PX-01	813.3279	143.1107
TCGA-ED-A7PY-01	891.5013	913.0541
TCGA-ED-A7PZ-01	1147.1033	150.2683
TCGA-ED-A7XO-01	759.1854	458.5345
TCGA-ED-A7XP-01	4281.268	244.9568
TCGA-ED-A82E-01	1599.4398	76.4306
TCGA-ED-A8O5-01	1554.5946	182.7027
TCGA-ED-A8O6-01	1227.5318	284.6705
TCGA-ED-A97K-01	1377.3523	752.7237
TCGA-EP-A12J-01	1818.7491	172.4578
TCGA-EP-A26S-01	1928.8781	300.3413
TCGA-EP-A2KA-01	1045.6702	801.898
TCGA-EP-A2KB-01	1225.2166	755.5342
TCGA-EP-A2KC-01	1897.2163	503.7473
TCGA-EP-A3JL-01	1289.5928	343.8914
TCGA-EP-A3RK-01	1277.9043	379.2711
TCGA-ES-A2HS-01	355.9759	786.7584
TCGA-ES-A2HT-01	635.9262	237.3697
TCGA-FV-A23B-01	1084.9703	223.3897
TCGA-FV-A2QQ-01	996.243	281.7783
TCGA-FV-A2QR-01	1661.6026	134.0483
TCGA-FV-A3I0-01	1425.7193	96.3006
TCGA-FV-A3I1-01	1390.7508	550.8783
TCGA-FV-A3R2-01	1019.3352	42.1464
TCGA-FV-A3R3-01	1230.8944	52.6953
TCGA-FV-A495-01	340.9449	619.685
TCGA-FV-A496-01	1357.7864	787.0013
TCGA-FV-A4ZP-01	31.7316	449.6827
TCGA-FV-A4ZQ-01	742.0366	196.3446
TCGA-G3-A25S-01	771.1553	527.4467
TCGA-G3-A25T-01	1066.3487	41.6305
TCGA-G3-A25U-01	506.402	77.1112
TCGA-G3-A25V-01	792.1727	297.5709
TCGA-G3-A25X-01	1255.3551	90.7554
TCGA-G3-A25Y-01	977.7935	112.8904
TCGA-G3-A25Z-01	751.5103	392.4914
TCGA-G3-A3CG-01	1383.4356	327.454
TCGA-G3-A3CH-01	1511.7901	247.211
TCGA-G3-A3CI-01	1097.6277	203.4672
TCGA-G3-A3CJ-01	1152.6718	116.7939
TCGA-G3-A3CK-01	1139.2092	193.8238
TCGA-G3-A5SI-01	1403.9297	132.3681
TCGA-G3-A5SJ-01	852.7376	443.0459
TCGA-G3-A5SK-01	1454.7368	213.6842
TCGA-G3-A5SL-01	1943.8518	90.3987
TCGA-G3-A5SM-01	1195.6522	452.381
TCGA-G3-A6UC-01	1182.578	294.7292
TCGA-G3-A7M5-01	397.2643	578.674
TCGA-G3-A7M6-01	1503.5264	582.0999
TCGA-G3-A7M7-01	533.6771	126.5823
TCGA-G3-A7M8-01	551.8293	183.689
TCGA-G3-A7M9-01	821.6492	238.0626
TCGA-G3-AAUZ-01	516.2181	474.8102
TCGA-G3-AAV0-01	678.2042	169.551
TCGA-G3-AAV1-01	965.6099	266.5234
TCGA-G3-AAV2-01	1299.2702	266.9908
TCGA-G3-AAV3-01	1011.5979	320.8763
TCGA-G3-AAV4-01	1210.9982	297.6689
TCGA-G3-AAV5-01	865.9502	413.3696
TCGA-G3-AAV6-01	985.9099	627.6646
TCGA-G3-AAV7-01	2602.431	221.9274
TCGA-GJ-A3OU-01	1215.5306	293.3563
TCGA-GJ-A6C0-01	1400.7572	349.378
TCGA-GJ-A9DB-01	1288.4731	310.1992
TCGA-HP-A5MZ-01	1834.9328	234.1651
TCGA-HP-A5N0-01	1414.6501	173.9699
TCGA-K7-A5RF-01	822.3798	160.1839
TCGA-K7-A5RG-01	989.3703	568.7878
TCGA-K7-A6G5-01	963.3693	185.4539
TCGA-K7-AAU7-01	1056.8843	721.3963
TCGA-KR-A7K0-01	1062.0762	514.6931
TCGA-KR-A7K2-01	872.0048	943.4961
TCGA-KR-A7K7-01	416.8975	711.9114
TCGA-KR-A7K8-01	489.083	829.6943
TCGA-LG-A6GG-01	1025.3465	274.214
TCGA-LG-A9QC-01	2254.303	478.8765
TCGA-LG-A9QD-01	806.993	439.8601
TCGA-MI-A75C-01	644.5047	707.5984
TCGA-MI-A75E-01	578.4761	182.4633
TCGA-MI-A75G-01	851.5822	156.886
TCGA-MI-A75H-01	775.1756	112.4122
TCGA-MI-A75I-01	1116.5228	110.9741
TCGA-MR-A520-01	1299.1947	70.2044
TCGA-MR-A8JO-01	1085.736	434.7496
TCGA-NI-A4U2-01	804.832	279.3507
TCGA-NI-A8LF-01	1223.3535	511.1755
TCGA-O8-A75V-01	764.8822	257.5441
TCGA-PD-A5DF-01	1428.7397	337.4558
TCGA-QA-A7B7-01	1593.9065	594.7412
TCGA-RC-A6M3-01	509.5815	827.2267
TCGA-RC-A6M4-01	1145.3433	427.4643
TCGA-RC-A6M5-01	624.3655	104.9069
TCGA-RC-A6M6-01	449.7268	297.8142
TCGA-RC-A7S9-01	862.333	729.0197
TCGA-RC-A7SB-01	1173.9537	162.9992
TCGA-RC-A7SF-01	1038.9105	703.3074
TCGA-RC-A7SH-01	963.0415	895.482
TCGA-RC-A7SK-01	1322.0339	1282.4859
TCGA-RG-A7D4-01	867.9941	759.587
TCGA-T1-A6J8-01	895.4958	422.7739
TCGA-UB-A7MA-01	634.408	491.8961
TCGA-UB-A7MB-01	566.0112	122.6592
TCGA-UB-A7MC-01	2757.2934	526.3371
TCGA-UB-A7MD-01	953.9436	352.3316
TCGA-UB-A7ME-01	1520.4157	295.7684
TCGA-UB-A7MF-01	678.3349	1500.9461
TCGA-UB-AA0U-01	1931.4917	164.0884
TCGA-UB-AA0V-01	1342.9138	243.8057
TCGA-WJ-A86L-01	1870.8389	871.5047
TCGA-WQ-A9G7-01	622.3327	488.9165
TCGA-WQ-AB4B-01	545.3502	924.225
TCGA-WX-AA44-01	2795.7746	512.5196
TCGA-WX-AA46-01	1060.6607	222.2222
TCGA-WX-AA47-01	623.5698	123.5698
TCGA-XR-A8TC-01	1431.7477	231.8378
TCGA-XR-A8TD-01	1262.0594	233.9222
TCGA-XR-A8TE-01	1195.122	636.4152
TCGA-XR-A8TF-01	1202.1563	1173.8544
TCGA-XR-A8TG-01	2522.2577	176.3972
TCGA-YA-A8S7-01	780.0683	62.2233
TCGA-ZP-A9CV-01	1652.2556	291.3534
TCGA-ZP-A9CY-01	1181.0542	380.9166
TCGA-ZP-A9CZ-01	1357.1318	221.0151
TCGA-ZP-A9D0-01	2328.1853	136.4221
TCGA-ZP-A9D1-01	1497.1061	266.881
TCGA-ZP-A9D2-01	2154.294	170.6696
TCGA-ZP-A9D4-01	2005.9398	324.1409
TCGA-ZS-A9CD-01	1017.2802	184.8234
TCGA-ZS-A9CE-01	888.4026	314.5514
TCGA-ZS-A9CF-01	2277.7395	412.1296
TCGA-ZS-A9CF-02	3689.1224	611.8665
TCGA-ZS-A9CG-01	1475.2356	235.1328
