# Supplementary material for: Inhibition of NEK7 Suppressed Hepatocellular Carcinoma Progression by Mediating Cancer Cell Pyroptosis
Source: Front Oncol. 2022 Feb 10;12:812655. doi: 10.3389/fonc.2022.812655 (PMC8866693; doi:10.3389/fonc.2022.812655)
Supplement: Supplementary file 4 [file DataSheet_2.zip › Source data of bioinformatics/NEK7 coexpression/coexpression-IL18.txt]

Sample ID	NEK7 (mRNA expression (RNA Seq V2 RSEM))	IL18 (mRNA expression (RNA Seq V2 RSEM))
TCGA-2V-A95S-01	1166.9653	316.0124
TCGA-2Y-A9GS-01	1454.9039	140.9561
TCGA-2Y-A9GT-01	1232.0108	134.499
TCGA-2Y-A9GU-01	1744.186	30.029
TCGA-2Y-A9GV-01	1287.6481	126.9036
TCGA-2Y-A9GW-01	1413.0268	313.41
TCGA-2Y-A9GX-01	1356.3636	303.0303
TCGA-2Y-A9GY-01	536.6899	392.0728
TCGA-2Y-A9GZ-01	603.413	33.4471
TCGA-2Y-A9H0-01	1084.1414	55.0516
TCGA-2Y-A9H1-01	472.9691	247.4704
TCGA-2Y-A9H2-01	1352.3473	102.9783
TCGA-2Y-A9H3-01	385.8561	380.8933
TCGA-2Y-A9H4-01	714.1829	50.8759
TCGA-2Y-A9H5-01	1335.8302	106.1174
TCGA-2Y-A9H6-01	1051.3104	95.9764
TCGA-2Y-A9H7-01	769.5826	33.7336
TCGA-2Y-A9H8-01	1196.5729	95.4033
TCGA-2Y-A9H9-01	1055.3894	54.1079
TCGA-2Y-A9HA-01	536.3398	70.4904
TCGA-2Y-A9HB-01	1146.4398	161.8152
TCGA-3K-AAZ8-01	763.3545	24.8062
TCGA-4R-AA8I-01	903.1593	67.9945
TCGA-5C-A9VG-01	1030.837	40.7489
TCGA-5C-A9VH-01	1475.5003	61.4217
TCGA-5C-AAPD-01	551.9878	399.8471
TCGA-5R-AA1C-01	1308.8674	51.8021
TCGA-5R-AA1D-01	1424.3262	107.1182
TCGA-5R-AAAM-01	904.1096	192.5419
TCGA-BC-4072-01	975.3415	478.9782
TCGA-BC-4073-01	1332.5709	198.0787
TCGA-BC-A10Q-01	1567.3497	68.2058
TCGA-BC-A10R-01	1828.7119	41.5244
TCGA-BC-A10S-01	762.0945	169.6073
TCGA-BC-A10T-01	1890.3529	36.2353
TCGA-BC-A10U-01	2406.1338	53.4387
TCGA-BC-A10W-01	3346.2377	169.9594
TCGA-BC-A10X-01	1252.3595	130.2147
TCGA-BC-A10Y-01	1497.4898	45.9001
TCGA-BC-A10Z-01	2023.9405	37.9597
TCGA-BC-A110-01	580	437.3333
TCGA-BC-A112-01	1488.758	448.6081
TCGA-BC-A216-01	2485.4814	88.6398
TCGA-BC-A217-01	879.7903	56.9217
TCGA-BC-A3KF-01	788.6386	48.5798
TCGA-BC-A3KG-01	3319.8977	18.5183
TCGA-BC-A5W4-01	577.0104	26.5292
TCGA-BC-A69H-01	276.6423	123.3577
TCGA-BC-A69I-01	695.3555	37.1564
TCGA-BC-A8YO-01	1494.3531	185.1728
TCGA-BD-A2L6-01	1023.9796	93.8776
TCGA-BD-A3EP-01	1022.6197	115.7286
TCGA-BD-A3ER-01	1271.3465	82.9783
TCGA-BW-A5NO-01	888.3814	57.0939
TCGA-BW-A5NP-01	1491.9473	11.225
TCGA-BW-A5NQ-01	1090.4255	185.2031
TCGA-CC-5258-01	1856.7349	76.1542
TCGA-CC-5259-01	993.5588	88.5668
TCGA-CC-5260-01	1040.4385	205.5992
TCGA-CC-5261-01	1767.6491	124.0576
TCGA-CC-5262-01	723.7901	118.2211
TCGA-CC-5263-01	1202.3033	98.6564
TCGA-CC-5264-01	2591.857	46.0113
TCGA-CC-A123-01	250.669	157.8947
TCGA-CC-A1HT-01	1591.9751	1301.8842
TCGA-CC-A3M9-01	5285.5446	843.7871
TCGA-CC-A3MA-01	1674.148	40.3159
TCGA-CC-A3MB-01	857.3628	51.5881
TCGA-CC-A3MC-01	1585.138	70.2315
TCGA-CC-A5UC-01	521.666	401.3462
TCGA-CC-A5UD-01	875.77	15.4004
TCGA-CC-A5UE-01	1083.0229	34.0607
TCGA-CC-A7IE-01	1296.6507	108.453
TCGA-CC-A7IF-01	695.9704	32.3365
TCGA-CC-A7IG-01	335.7644	78.1616
TCGA-CC-A7IH-01	1828.227	11.0497
TCGA-CC-A7II-01	301.18	60.4519
TCGA-CC-A7IJ-01	440.7258	552.4194
TCGA-CC-A7IK-01	2334.1633	20.9163
TCGA-CC-A7IL-01	1030.8818	18.3555
TCGA-CC-A8HS-01	1815.2841	37.0999
TCGA-CC-A8HT-01	970.0489	138.1418
TCGA-CC-A8HU-01	1117.4569	25.3233
TCGA-CC-A8HV-01	1392.9016	18.0573
TCGA-CC-A9FS-01	1076.3754	40.1294
TCGA-CC-A9FU-01	1423.2281	26.2061
TCGA-CC-A9FV-01	1023.9637	333.5492
TCGA-CC-A9FW-01	1218.5111	31.1604
TCGA-DD-A113-01	2358.0952	34.7619
TCGA-DD-A114-01	1122.4835	209.8776
TCGA-DD-A115-01	1083.0721	42.3197
TCGA-DD-A116-01	439.3756	44.9806
TCGA-DD-A118-01	710.4705	34.3366
TCGA-DD-A119-01	1563.7831	53.3427
TCGA-DD-A11A-01	1710.504	24.0181
TCGA-DD-A11B-01	2691.7758	19.4975
TCGA-DD-A11C-01	1521.0134	28.886
TCGA-DD-A11D-01	1029.1807	17.9574
TCGA-DD-A1EA-01	1621.7292	61.4334
TCGA-DD-A1EB-01	1175.7746	11.8325
TCGA-DD-A1EC-01	767.9359	446.8938
TCGA-DD-A1ED-01	1163.7011	143.535
TCGA-DD-A1EE-01	2639.6906	30.9432
TCGA-DD-A1EF-01	1166.3894	60.7321
TCGA-DD-A1EG-01	1314.8033	230.3015
TCGA-DD-A1EH-01	1542.2222	28.2828
TCGA-DD-A1EI-01	1335.0956	96.7873
TCGA-DD-A1EJ-01	715.8306	57.8909
TCGA-DD-A1EK-01	1183.2636	198.3264
TCGA-DD-A1EL-01	1561.0922	95.9044
TCGA-DD-A39V-01	631.0337	254.2972
TCGA-DD-A39W-01	1708.6626	16.699
TCGA-DD-A39X-01	576.0095	67.696
TCGA-DD-A39Y-01	926.8836	38.7873
TCGA-DD-A39Z-01	560.9973	8.0142
TCGA-DD-A3A1-01	755.6528	103.574
TCGA-DD-A3A2-01	770.5141	42.677
TCGA-DD-A3A3-01	842.827	47.4684
TCGA-DD-A3A4-01	511.509	9.4432
TCGA-DD-A3A5-01	647.3672	23.0671
TCGA-DD-A3A6-01	1721.831	97.7113
TCGA-DD-A3A7-01	726.3844	80.3474
TCGA-DD-A3A8-01	1453.8956	7.148
TCGA-DD-A3A9-01	788.713	50.9291
TCGA-DD-A4NA-01	2061.7033	78.8021
TCGA-DD-A4NB-01	1651.2071	105.4638
TCGA-DD-A4ND-01	1418.777	366.8931
TCGA-DD-A4NE-01	1650.4065	40.6504
TCGA-DD-A4NF-01	2786.7133	9.9068
TCGA-DD-A4NG-01	1355.9432	65.8915
TCGA-DD-A4NH-01	2279.7947	54.9478
TCGA-DD-A4NI-01	1623.8038	133.9713
TCGA-DD-A4NJ-01	1965.2296	113.4549
TCGA-DD-A4NK-01	1037.4351	99.588
TCGA-DD-A4NL-01	734.6939	82.6531
TCGA-DD-A4NN-01	950.5387	21.5475
TCGA-DD-A4NO-01	1531.0219	45.6204
TCGA-DD-A4NP-01	652.0011	38.1659
TCGA-DD-A4NQ-01	1926.5309	262.6692
TCGA-DD-A4NR-01	1040.065	433.6762
TCGA-DD-A4NS-01	1504.3882	519.8761
TCGA-DD-A4NV-01	910.1015	50.7492
TCGA-DD-A73A-01	1586.7598	98.7432
TCGA-DD-A73B-01	841.2614	5.8792
TCGA-DD-A73C-01	1087.0871	36.6366
TCGA-DD-A73D-01	1972.1617	6.708
TCGA-DD-A73E-01	1197.2145	2.7855
TCGA-DD-A73F-01	887.8697	205.1443
TCGA-DD-A73G-01	134.7754	124.792
TCGA-DD-AA3A-01	1460.441	4020.7523
TCGA-DD-AAC8-01	1563.883	50.7421
TCGA-DD-AAC9-01	954.5924	163.0547
TCGA-DD-AACA-01	1038.8762	32.6691
TCGA-DD-AACA-02	294.0669	14.3086
TCGA-DD-AACB-01	547.9723	256.182
TCGA-DD-AACC-01	568.6275	588.2353
TCGA-DD-AACD-01	307.9811	185.6182
TCGA-DD-AACE-01	1695.3317	39.312
TCGA-DD-AACF-01	1163.5544	74.6941
TCGA-DD-AACG-01	351.2195	216.5854
TCGA-DD-AACH-01	2130.076	131.4771
TCGA-DD-AACI-01	527.4431	303.8822
TCGA-DD-AACJ-01	650.7582	28.2121
TCGA-DD-AACK-01	698.5255	344.6551
TCGA-DD-AACL-01	409.9448	371.2707
TCGA-DD-AACN-01	1528.1899	63.5015
TCGA-DD-AACO-01	183.1993	197.5935
TCGA-DD-AACP-01	495.1989	27.4348
TCGA-DD-AACQ-01	1615.038	19.57
TCGA-DD-AACS-01	1892.5556	6.1397
TCGA-DD-AACT-01	1852.4011	90.5788
TCGA-DD-AACU-01	1190.2017	82.9971
TCGA-DD-AACV-01	839.7698	6.38
TCGA-DD-AACW-01	1048.417	40.0547
TCGA-DD-AACX-01	862.0827	39.5024
TCGA-DD-AACY-01	1245.139	62.5114
TCGA-DD-AACZ-01	1071.9697	347.9437
TCGA-DD-AAD0-01	914.6102	40.1451
TCGA-DD-AAD1-01	1299.1128	83.6502
TCGA-DD-AAD2-01	1117.5926	83.3333
TCGA-DD-AAD3-01	1502.7624	191.9495
TCGA-DD-AAD5-01	1173.2043	477.84
TCGA-DD-AAD6-01	452.2151	62.8456
TCGA-DD-AAD8-01	870.0165	93.4183
TCGA-DD-AADA-01	1410.539	104.989
TCGA-DD-AADB-01	771.0038	142.5649
TCGA-DD-AADC-01	1057.7558	90.7591
TCGA-DD-AADD-01	1526.9565	29.5652
TCGA-DD-AADF-01	850.2662	34.0788
TCGA-DD-AADG-01	1099.1949	7.2915
TCGA-DD-AADI-01	804.7896	210.4499
TCGA-DD-AADJ-01	450.1307	29.1452
TCGA-DD-AADK-01	883.7863	113.4021
TCGA-DD-AADL-01	1258.0495	19.1321
TCGA-DD-AADM-01	760.9039	90.0159
TCGA-DD-AADN-01	226.8519	288.5802
TCGA-DD-AADO-01	219.0813	272.0848
TCGA-DD-AADP-01	1470.2703	82.4324
TCGA-DD-AADQ-01	352.2952	50.4423
TCGA-DD-AADR-01	627.451	120.2046
TCGA-DD-AADS-01	88.7728	288.5117
TCGA-DD-AADU-01	663.4233	68.996
TCGA-DD-AADV-01	1516.7011	95.3106
TCGA-DD-AADW-01	1414.8728	32.8767
TCGA-DD-AADY-01	2186.2415	9.2363
TCGA-DD-AAE0-01	486.3459	76.723
TCGA-DD-AAE1-01	1299.709	26.1882
TCGA-DD-AAE2-01	576.8604	579.0331
TCGA-DD-AAE3-01	320.5849	103.4871
TCGA-DD-AAE4-01	387.0968	343.2968
TCGA-DD-AAE6-01	767.5893	8.0408
TCGA-DD-AAE7-01	1042.2634	231.9246
TCGA-DD-AAE9-01	680.827	21.5236
TCGA-DD-AAEA-01	628.0368	116.3031
TCGA-DD-AAEB-01	385.6712	66.9568
TCGA-DD-AAED-01	1107.8524	65.2791
TCGA-DD-AAEE-01	752.7894	25.2722
TCGA-DD-AAEG-01	1574.3695	9.7787
TCGA-DD-AAEH-01	1004.0323	100
TCGA-DD-AAEI-01	675.696	78.2543
TCGA-DD-AAEK-01	1329.0997	225.16
TCGA-DD-AAVP-01	603.7118	70.9607
TCGA-DD-AAVQ-01	1247.6959	395.7373
TCGA-DD-AAVR-01	1003.7453	213.4831
TCGA-DD-AAVS-01	937.2677	46.9331
TCGA-DD-AAVU-01	267.7485	58.2703
TCGA-DD-AAVV-01	1608.1989	245.9677
TCGA-DD-AAVW-01	2015.8367	104.1703
TCGA-DD-AAVX-01	622.7064	49.3119
TCGA-DD-AAVY-01	1361.1134	9.1829
TCGA-DD-AAVZ-01	1682.1599	30.7587
TCGA-DD-AAW0-01	1785.4784	136.9511
TCGA-DD-AAW1-01	1250.5995	15.5875
TCGA-DD-AAW2-01	1515.5779	19.0955
TCGA-DD-AAW3-01	1212.806	15.9029
TCGA-ED-A459-01	1551.9157	64.948
TCGA-ED-A4XI-01	1132.8947	174.3421
TCGA-ED-A5KG-01	1938.9813	495.2093
TCGA-ED-A627-01	1202.8818	340.0576
TCGA-ED-A66X-01	1105.5227	176.5286
TCGA-ED-A66Y-01	1049.3685	14.3513
TCGA-ED-A7PX-01	813.3279	63.9082
TCGA-ED-A7PY-01	891.5013	22.5325
TCGA-ED-A7PZ-01	1147.1033	102.9311
TCGA-ED-A7XO-01	759.1854	100.7768
TCGA-ED-A7XP-01	4281.268	87.6081
TCGA-ED-A82E-01	1599.4398	117.2469
TCGA-ED-A8O5-01	1554.5946	17.8378
TCGA-ED-A8O6-01	1227.5318	52.6085
TCGA-ED-A97K-01	1377.3523	1203.9177
TCGA-EP-A12J-01	1818.7491	14.7497
TCGA-EP-A26S-01	1928.8781	27.3038
TCGA-EP-A2KA-01	1045.6702	200.4745
TCGA-EP-A2KB-01	1225.2166	31.7613
TCGA-EP-A2KC-01	1897.2163	57.2805
TCGA-EP-A3JL-01	1289.5928	185.5204
TCGA-EP-A3RK-01	1277.9043	210.1367
TCGA-ES-A2HS-01	355.9759	55.8899
TCGA-ES-A2HT-01	635.9262	32.8789
TCGA-FV-A23B-01	1084.9703	69.4381
TCGA-FV-A2QQ-01	996.243	89.5429
TCGA-FV-A2QR-01	1661.6026	81.6205
TCGA-FV-A3I0-01	1425.7193	3479.1544
TCGA-FV-A3I1-01	1390.7508	284.6566
TCGA-FV-A3R2-01	1019.3352	71.2579
TCGA-FV-A3R3-01	1230.8944	84.7708
TCGA-FV-A495-01	340.9449	381.8898
TCGA-FV-A496-01	1357.7864	37.323
TCGA-FV-A4ZP-01	31.7316	380.7797
TCGA-FV-A4ZQ-01	742.0366	312.2715
TCGA-G3-A25S-01	771.1553	92.4209
TCGA-G3-A25T-01	1066.3487	146.1405
TCGA-G3-A25U-01	506.402	8.6319
TCGA-G3-A25V-01	792.1727	190.9582
TCGA-G3-A25X-01	1255.3551	515.7835
TCGA-G3-A25Y-01	977.7935	76.7938
TCGA-G3-A25Z-01	751.5103	84.221
TCGA-G3-A3CG-01	1383.4356	26.0736
TCGA-G3-A3CH-01	1511.7901	60.8519
TCGA-G3-A3CI-01	1097.6277	78.4672
TCGA-G3-A3CJ-01	1152.6718	33.5878
TCGA-G3-A3CK-01	1139.2092	87.0229
TCGA-G3-A5SI-01	1403.9297	16.546
TCGA-G3-A5SJ-01	852.7376	204.5312
TCGA-G3-A5SK-01	1454.7368	104.2105
TCGA-G3-A5SL-01	1943.8518	34.2504
TCGA-G3-A5SM-01	1195.6522	131.47
TCGA-G3-A6UC-01	1182.578	13.4245
TCGA-G3-A7M5-01	397.2643	54.3464
TCGA-G3-A7M6-01	1503.5264	197.0796
TCGA-G3-A7M7-01	533.6771	98.4529
TCGA-G3-A7M8-01	551.8293	121.9512
TCGA-G3-A7M9-01	821.6492	49.4166
TCGA-G3-AAUZ-01	516.2181	234.6446
TCGA-G3-AAV0-01	678.2042	34.1109
TCGA-G3-AAV1-01	965.6099	33.3154
TCGA-G3-AAV2-01	1299.2702	34.4093
TCGA-G3-AAV3-01	1011.5979	215.2062
TCGA-G3-AAV4-01	1210.9982	21.5182
TCGA-G3-AAV5-01	865.9502	60.9425
TCGA-G3-AAV6-01	985.9099	39.4129
TCGA-G3-AAV7-01	2602.431	96.7376
TCGA-GJ-A3OU-01	1215.5306	770.3192
TCGA-GJ-A6C0-01	1400.7572	141.1574
TCGA-GJ-A9DB-01	1288.4731	68.1955
TCGA-HP-A5MZ-01	1834.9328	206.6539
TCGA-HP-A5N0-01	1414.6501	40.5494
TCGA-K7-A5RF-01	822.3798	144.8553
TCGA-K7-A5RG-01	989.3703	385.2002
TCGA-K7-A6G5-01	963.3693	118.917
TCGA-K7-AAU7-01	1056.8843	1412.4111
TCGA-KR-A7K0-01	1062.0762	251.0868
TCGA-KR-A7K2-01	872.0048	63.0252
TCGA-KR-A7K7-01	416.8975	154.4321
TCGA-KR-A7K8-01	489.083	283.115
TCGA-LG-A6GG-01	1025.3465	25.3381
TCGA-LG-A9QC-01	2254.303	18.8944
TCGA-LG-A9QD-01	806.993	79.021
TCGA-MI-A75C-01	644.5047	34.5997
TCGA-MI-A75E-01	578.4761	131.779
TCGA-MI-A75G-01	851.5822	108.7506
TCGA-MI-A75H-01	775.1756	100.7026
TCGA-MI-A75I-01	1116.5228	40.6905
TCGA-MR-A520-01	1299.1947	47.0783
TCGA-MR-A8JO-01	1085.736	166.1608
TCGA-NI-A4U2-01	804.832	30.2001
TCGA-NI-A8LF-01	1223.3535	53.301
TCGA-O8-A75V-01	764.8822	136.5222
TCGA-PD-A5DF-01	1428.7397	173.7338
TCGA-QA-A7B7-01	1593.9065	15.025
TCGA-RC-A6M3-01	509.5815	156.983
TCGA-RC-A6M4-01	1145.3433	25.017
TCGA-RC-A6M5-01	624.3655	45.1213
TCGA-RC-A6M6-01	449.7268	266.1202
TCGA-RC-A7S9-01	862.333	123.7051
TCGA-RC-A7SB-01	1173.9537	59.9262
TCGA-RC-A7SF-01	1038.9105	71.0117
TCGA-RC-A7SH-01	963.0415	19.1206
TCGA-RC-A7SK-01	1322.0339	26.3653
TCGA-RG-A7D4-01	867.9941	274.3363
TCGA-T1-A6J8-01	895.4958	379.3667
TCGA-UB-A7MA-01	634.408	513.7326
TCGA-UB-A7MB-01	566.0112	12.6404
TCGA-UB-A7MC-01	2757.2934	14.5867
TCGA-UB-A7MD-01	953.9436	149.1077
TCGA-UB-A7ME-01	1520.4157	184.7068
TCGA-UB-A7MF-01	678.3349	434.2479
TCGA-UB-AA0U-01	1931.4917	175.6906
TCGA-UB-AA0V-01	1342.9138	149.6531
TCGA-WJ-A86L-01	1870.8389	13.9814
TCGA-WQ-A9G7-01	622.3327	74.5805
TCGA-WQ-AB4B-01	545.3502	163.031
TCGA-WX-AA44-01	2795.7746	78.2473
TCGA-WX-AA46-01	1060.6607	76.8769
TCGA-WX-AA47-01	623.5698	3.4325
TCGA-XR-A8TC-01	1431.7477	23.8896
TCGA-XR-A8TD-01	1262.0594	266.1391
TCGA-XR-A8TE-01	1195.122	51.6166
TCGA-XR-A8TF-01	1202.1563	39.7574
TCGA-XR-A8TG-01	2522.2577	58.7991
TCGA-YA-A8S7-01	780.0683	804.8565
TCGA-ZP-A9CV-01	1652.2556	71.4286
TCGA-ZP-A9CY-01	1181.0542	120.5881
TCGA-ZP-A9CZ-01	1357.1318	104.9201
TCGA-ZP-A9D0-01	2328.1853	38.61
TCGA-ZP-A9D1-01	1497.1061	63.6656
TCGA-ZP-A9D2-01	2154.294	233.6245
TCGA-ZP-A9D4-01	2005.9398	52.6092
TCGA-ZS-A9CD-01	1017.2802	82.6446
TCGA-ZS-A9CE-01	888.4026	21.3348
TCGA-ZS-A9CF-01	2277.7395	50.9993
TCGA-ZS-A9CF-02	3689.1224	36.4648
TCGA-ZS-A9CG-01	1475.2356	34.9614
