# Supplementary material for: Inhibition of NEK7 Suppressed Hepatocellular Carcinoma Progression by Mediating Cancer Cell Pyroptosis
Source: Front Oncol. 2022 Feb 10;12:812655. doi: 10.3389/fonc.2022.812655 (PMC8866693; doi:10.3389/fonc.2022.812655)
Supplement: Supplementary file 4 [file DataSheet_2.zip › Source data of bioinformatics/GSDMD/expression-of-gsdmd-in-l.xlsx]

## Sheet: Ark1
Expression of GSDMD in LIHC based on Sample types
TCGA samples	Series 1
	low	q1	median	q3	high
Normal	24.09	40.667	46.858	56.109	78.189
(n=50)
Primary tumor	34.65	76.138	103.314	141.009	253.617
(n=371)
Comparison	Statistical significance
Normal-vs-Primary	<1E-12
