# Supplementary material for: Inhibition of NEK7 Suppressed Hepatocellular Carcinoma Progression by Mediating Cancer Cell Pyroptosis
Source: Front Oncol. 2022 Feb 10;12:812655. doi: 10.3389/fonc.2022.812655 (PMC8866693; doi:10.3389/fonc.2022.812655)
Supplement: Supplementary file 4 [file DataSheet_2.zip › Source data of bioinformatics/NEK7/expression-of-nek7-in-li-4.csv]

TCGA samples	Series 1 (low)	Series 1 (q1)	Series 1 (median)	Series 1 (q3)	Series 1 (high)
Normal<br>(n=50)	2.085	5.923	7.493	8.699	11.572
N0<br>(n=252)	0.42	6.897	12.071	17.18	33.881
N1<br>(n=4)	6.119	8.841	19.568	32.416	41.502
