# Supplementary material for: Inhibition of NEK7 Suppressed Hepatocellular Carcinoma Progression by Mediating Cancer Cell Pyroptosis
Source: Front Oncol. 2022 Feb 10;12:812655. doi: 10.3389/fonc.2022.812655 (PMC8866693; doi:10.3389/fonc.2022.812655)
Supplement: Supplementary file 4 [file DataSheet_2.zip › Source data of bioinformatics/NEK7/expression-of-nek7-in-li-6.csv]

TCGA samples	Series 1 (low)	Series 1 (q1)	Series 1 (median)	Series 1 (q3)	Series 1 (high)
Normal<br>(n=50)	2.085	5.98	7.452	8.694	11.572
Hepatocellular carcinoma<br>(n=361)	0.189	7.1	11.852	17.18	33.881
Fibrolamellar carcinoma<br>(n=3)	5.889	7.989	16.62	22.448	26.753
Hepatocholangio carcinoma (Mixed)<br>(n=7)	6.119	8.096	10.073	15.241	20.41
