# Supplementary material for: Inhibition of NEK7 Suppressed Hepatocellular Carcinoma Progression by Mediating Cancer Cell Pyroptosis
Source: Front Oncol. 2022 Feb 10;12:812655. doi: 10.3389/fonc.2022.812655 (PMC8866693; doi:10.3389/fonc.2022.812655)
Supplement: Supplementary file 4 [file DataSheet_2.zip › Source data of bioinformatics/NEK7/expression-of-nek7-in-li.csv]

TCGA samples	Series 1 (low)	Series 1 (q1)	Series 1 (median)	Series 1 (q3)	Series 1 (high)
Normal<br>(n=50)	2.085	5.923	7.493	8.699	11.572
Stage1<br>(n=168)	0.42	6.818	11.469	16.78	31.101
Stage2<br>(n=84)	1.813	7.032	11.102	16.573	32.074
Stage3<br>(n=82)	0.189	7.715	12.777	17.748	33.881
Stage4<br>(n=6)	7.053	9.535	11.199	15.825	22.527
