# Supplementary material for: Inhibition of NEK7 Suppressed Hepatocellular Carcinoma Progression by Mediating Cancer Cell Pyroptosis
Source: Front Oncol. 2022 Feb 10;12:812655. doi: 10.3389/fonc.2022.812655 (PMC8866693; doi:10.3389/fonc.2022.812655)
Supplement: Supplementary file 5 [file DataSheet_3.zip]

Archive with 14 entries (13 files):
- Raw data of PCR/
- __MACOSX/._Raw data of PCR
- Raw data of PCR/.DS_Store
- __MACOSX/Raw data of PCR/._.DS_Store
- Raw data of PCR/Figure 2B.txt
- __MACOSX/Raw data of PCR/._Figure 2B.txt
- Raw data of PCR/Figure 2DEF.txt
- __MACOSX/Raw data of PCR/._Figure 2DEF.txt
- Raw data of PCR/Figure 3A shNEK7.txt
- __MACOSX/Raw data of PCR/._Figure 3A shNEK7.txt
- Raw data of PCR/Figure 2A-1.txt
- __MACOSX/Raw data of PCR/._Figure 2A-1.txt
- Raw data of PCR/Figure 2A-2.txt
- __MACOSX/Raw data of PCR/._Figure 2A-2.txt
