# Supplementary material for: Inhibition of NEK7 Suppressed Hepatocellular Carcinoma Progression by Mediating Cancer Cell Pyroptosis
Source: Front Oncol. 2022 Feb 10;12:812655. doi: 10.3389/fonc.2022.812655 (PMC8866693; doi:10.3389/fonc.2022.812655)
Supplement: Supplementary file 5 [file DataSheet_3.zip › Raw data of PCR/Figure 2B.txt]

Experiment: 20200228 YAN Selected Filter: SYBR Green I / HRM Dye (465-510)
Include	Color	Pos	Name	Cp	Concentration	Standard	Status
TRUE	255	A1	Sample 1	31.13		0
TRUE	255	A2	Sample 2	31.23		0
TRUE	255	A3	Sample 3	31.05		0
TRUE	255	A4	Sample 4	30.53		0
TRUE	255	A5	Sample 5	30.51		0
TRUE	255	A6	Sample 6	30.62		0
TRUE	255	A7	Sample 7	30.42		0
TRUE	255	A8	Sample 8	30.41		0
TRUE	255	A9	Sample 9	30.41		0
TRUE	255	A10	Sample 10	30.37		0
TRUE	255	A11	Sample 11	30.42		0
TRUE	255	A12	Sample 12	30.49		0
TRUE	255	B1	Sample 13	31.11		0
TRUE	255	B2	Sample 14	31.17		0
TRUE	255	B3	Sample 15	31.12		0
TRUE	255	B4	Sample 16	29.71		0
TRUE	255	B5	Sample 17	29.77		0
TRUE	255	B6	Sample 18	29.74		0
TRUE	255	B7	Sample 19	30.36		0
TRUE	255	B8	Sample 20	30.29		0
TRUE	255	B9	Sample 21	30.33		0
TRUE	255	B10	Sample 22	30.03		0
TRUE	255	B11	Sample 23	30.01		0
TRUE	255	B12	Sample 24	30.09		0
TRUE	255	C1	Sample 25	31.07		0
TRUE	255	C2	Sample 26	31.01		0
TRUE	255	C3	Sample 27	31.04		0
TRUE	255	C4	Sample 28	30.63		0
TRUE	255	C5	Sample 29	30.66		0
TRUE	255	C6	Sample 30	30.49		0
TRUE	255	C7	Sample 31	30.89		0
TRUE	255	C8	Sample 32	30.91		0
TRUE	255	C9	Sample 33	30.99		0
TRUE	255	C10	Sample 34	30.48		0
TRUE	255	C11	Sample 35	30.48		0
TRUE	255	C12	Sample 36	30.59		0
TRUE	255	D1	Sample 37	31.13		0
TRUE	255	D2	Sample 38	31.23		0
TRUE	255	D3	Sample 39	31.05		0
TRUE	255	D4	Sample 40	30.53		0
TRUE	255	D5	Sample 41	30.51		0
TRUE	255	D6	Sample 42	30.62		0
TRUE	255	D7	Sample 43	30.42		0
TRUE	255	D8	Sample 44	30.41		0
TRUE	255	D9	Sample 45	30.41		0
TRUE	255	D10	Sample 46	30.37		0
TRUE	255	D11	Sample 47	30.42		0
TRUE	255	D12	Sample 48	30.49		0
TRUE	255	E1	Sample 49	31.11		0
TRUE	255	E2	Sample 50	31.17		0
TRUE	255	E3	Sample 51	31.12		0
TRUE	255	E4	Sample 52	29.41		0
TRUE	255	E5	Sample 53	29.47		0
TRUE	255	E6	Sample 54	29.44		0
TRUE	255	E7	Sample 55	30.36		0
TRUE	255	E8	Sample 56	30.29		0
TRUE	255	E9	Sample 57	30.33		0
TRUE	255	E10	Sample 58	30.03		0
TRUE	255	E11	Sample 59	30.01		0
TRUE	255	E12	Sample 60	30.09		0
TRUE	255	F1	Sample 61	31.07		0
TRUE	255	F2	Sample 62	31.01		0
TRUE	255	F3	Sample 63	31.04		0
TRUE	255	F4	Sample 64	30.63		0
TRUE	255	F5	Sample 65	30.66		0
TRUE	255	F6	Sample 66	30.49		0
TRUE	255	F7	Sample 67	30.89		0
TRUE	255	F8	Sample 68	30.91		0
TRUE	255	F9	Sample 69	30.99		0
TRUE	255	F10	Sample 70	30.48		0
TRUE	255	F11	Sample 71	30.48		0
TRUE	255	F12	Sample 72	30.59		0
TRUE	255	G1	Sample 73			0
TRUE	255	G2	Sample 74			0
TRUE	255	G3	Sample 75			0
TRUE	255	G4	Sample 76			0
TRUE	255	G5	Sample 77			0
TRUE	255	G6	Sample 78			0
TRUE	255	G7	Sample 79			0
TRUE	255	G8	Sample 80			0
TRUE	255	G9	Sample 81			0
TRUE	255	G10	Sample 82			0
TRUE	255	G11	Sample 83			0
TRUE	255	G12	Sample 84			0
TRUE	255	H1	Sample 85			0
TRUE	255	H2	Sample 86			0
TRUE	255	H3	Sample 87			0
TRUE	255	H4	Sample 88			0
TRUE	255	H5	Sample 89			0
TRUE	255	H6	Sample 90			0
TRUE	255	H7	Sample 91			0
TRUE	255	H8	Sample 92			0
TRUE	255	H9	Sample 93			0
TRUE	255	H10	Sample 94			0
TRUE	255	H11	Sample 95			0
TRUE	255	H12	Sample 96			0
