# Supplementary material for: Inhibition of NEK7 Suppressed Hepatocellular Carcinoma Progression by Mediating Cancer Cell Pyroptosis
Source: Front Oncol. 2022 Feb 10;12:812655. doi: 10.3389/fonc.2022.812655 (PMC8866693; doi:10.3389/fonc.2022.812655)
Supplement: Supplementary file 5 [file DataSheet_3.zip › Raw data of PCR/Figure 2DEF.txt]

Experiment: 20200623 pancreato-hepato Selected Filter: SYBR Green I / HRM Dye (465-510)
Include	Color	Pos	Name	Cp	Concentration	Standard	Status
TRUE	255	A1	Sample 1	24.18		0
TRUE	255	A2	Sample 2	24.15		0
TRUE	255	A3	Sample 3	24.08		0
TRUE	255	A4	Sample 4	23.76		0
TRUE	255	A5	Sample 5	23.69		0
TRUE	255	A6	Sample 6	23.71		0
TRUE	255	A7	Sample 7	21.63		0
TRUE	255	A8	Sample 8	21.75		0
TRUE	255	A9	Sample 9	21.61		0
TRUE	255	A10	Sample 10	23.31		0
TRUE	255	A11	Sample 11	23.42		0
TRUE	255	A12	Sample 12	23.22		0
TRUE	255	B1	Sample 13	22.46		0
TRUE	255	B2	Sample 14	22.66		0
TRUE	255	B3	Sample 15	22.53		0
TRUE	255	B4	Sample 16	23.23		0
TRUE	255	B5	Sample 17	22.97		0
TRUE	255	B6	Sample 18	23.21		0
TRUE	255	B7	Sample 19			0
TRUE	255	B8	Sample 20			0
TRUE	255	B9	Sample 21			0
TRUE	255	B10	Sample 22			0
TRUE	255	B11	Sample 23			0
TRUE	255	B12	Sample 24			0
TRUE	255	C1	Sample 25	27.93		0
TRUE	255	C2	Sample 26	27.8		0
TRUE	255	C3	Sample 27	27.77		0
TRUE	255	C4	Sample 28	31.21		0
TRUE	255	C5	Sample 29	31.22		0
TRUE	255	C6	Sample 30	31.18		0
TRUE	255	C7	Sample 31	32.61		0
TRUE	255	C8	Sample 32	32.67		0
TRUE	255	C9	Sample 33	32.67		0
TRUE	255	C10	Sample 34	28.71		0
TRUE	255	C11	Sample 35	28.77		0
TRUE	255	C12	Sample 36	28.73		0
TRUE	255	D1	Sample 37	30.78		0
TRUE	255	D2	Sample 38	30.97		0
TRUE	255	D3	Sample 39	30.91		0
TRUE	255	D4	Sample 40	29.94		0
TRUE	255	D5	Sample 41	29.83		0
TRUE	255	D6	Sample 42	29.88		0
TRUE	255	D7	Sample 43			0
TRUE	255	D8	Sample 44			0
TRUE	255	D9	Sample 45			0
TRUE	255	D10	Sample 46			0
TRUE	255	D11	Sample 47			0
TRUE	255	D12	Sample 48			0
TRUE	255	E1	Sample 49	33.59		0
TRUE	255	E2	Sample 50	34.13		0
TRUE	255	E3	Sample 51	33.95		0
TRUE	255	E4	Sample 52	31.44		0
TRUE	255	E5	Sample 53	31.67		0
TRUE	255	E6	Sample 54	31.52		0
TRUE	255	E7	Sample 55	30.29		0
TRUE	255	E8	Sample 56	30.45		0
TRUE	255	E9	Sample 57	30.38		0
TRUE	255	E10	Sample 58	33.01		0
TRUE	255	E11	Sample 59	33.17		0
TRUE	255	E12	Sample 60	33.14		0
TRUE	255	F1	Sample 61	32.82		0
TRUE	255	F2	Sample 62	33.12		0
TRUE	255	F3	Sample 63	32.83		0
TRUE	255	F4	Sample 64	30.73		0
TRUE	255	F5	Sample 65	31.01		0
TRUE	255	F6	Sample 66	30.88		0
TRUE	255	F7	Sample 67			0
TRUE	255	F8	Sample 68			0
TRUE	255	F9	Sample 69			0
TRUE	255	F10	Sample 70			0
TRUE	255	F11	Sample 71			0
TRUE	255	F12	Sample 72			0
TRUE	255	G1	Sample 73	17.26		0
TRUE	255	G2	Sample 74	17.26		0
TRUE	255	G3	Sample 75	17.3		0
TRUE	255	G4	Sample 76	17.46		0
TRUE	255	G5	Sample 77	17.38		0
TRUE	255	G6	Sample 78	17.31		0
TRUE	255	G7	Sample 79	16.72		0
TRUE	255	G8	Sample 80	16.69		0
TRUE	255	G9	Sample 81	16.75		0
TRUE	255	G10	Sample 82	17.57		0
TRUE	255	G11	Sample 83	17.92		0
TRUE	255	G12	Sample 84	17.24		0
TRUE	255	H1	Sample 85	16.78		0
TRUE	255	H2	Sample 86	16.74		0
TRUE	255	H3	Sample 87	16.76		0
TRUE	255	H4	Sample 88	17.37		0
TRUE	255	H5	Sample 89	17.45		0
TRUE	255	H6	Sample 90	17.39		0
TRUE	255	H7	Sample 91			0
TRUE	255	H8	Sample 92			0
TRUE	255	H9	Sample 93			0
TRUE	255	H10	Sample 94			0
TRUE	255	H11	Sample 95			0
TRUE	255	H12	Sample 96			0
