# Supplementary material for: Inhibition of NEK7 Suppressed Hepatocellular Carcinoma Progression by Mediating Cancer Cell Pyroptosis
Source: Front Oncol. 2022 Feb 10;12:812655. doi: 10.3389/fonc.2022.812655 (PMC8866693; doi:10.3389/fonc.2022.812655)
Supplement: Supplementary file 5 [file DataSheet_3.zip › Raw data of PCR/Figure 3A shNEK7.txt]

Experiment: 20200630 pancreato-hepato Selected Filter: SYBR Green I / HRM Dye (465-510)
Include	Color	Pos	Name	Cp	Concentration	Standard	Status
TRUE	255	A1	Sample 1	21.36		0
TRUE	255	A2	Sample 2	20.99		0
TRUE	255	A3	Sample 3	21.06		0
TRUE	255	A4	Sample 4	21.93		0
TRUE	255	A5	Sample 5	21.96		0
TRUE	255	A6	Sample 6	21.9		0
TRUE	255	A7	Sample 7	21.6		0
TRUE	255	A8	Sample 8	21.48		0
TRUE	255	A9	Sample 9	21.62		0
TRUE	255	A10	Sample 10	19.91		0
TRUE	255	A11	Sample 11	19.84		0
TRUE	255	A12	Sample 12	19.85		0
TRUE	255	B1	Sample 13	25.84		0
TRUE	255	B2	Sample 14	25.74		0
TRUE	255	B3	Sample 15	25.78		0
TRUE	255	B4	Sample 16	25.95		0
TRUE	255	B5	Sample 17	25.92		0
TRUE	255	B6	Sample 18	25.99		0
TRUE	255	B7	Sample 19			0
TRUE	255	B8	Sample 20			0
TRUE	255	B9	Sample 21			0
TRUE	255	B10	Sample 22			0
TRUE	255	B11	Sample 23			0
TRUE	255	B12	Sample 24			0
TRUE	255	C1	Sample 25	15.95		0
TRUE	255	C2	Sample 26	15.53		0
TRUE	255	C3	Sample 27	15.34		0
TRUE	255	C4	Sample 28	14.43		0
TRUE	255	C5	Sample 29	14.33		0
TRUE	255	C6	Sample 30	14.6		0
TRUE	255	C7	Sample 31	14.54		0
TRUE	255	C8	Sample 32	14.73		0
TRUE	255	C9	Sample 33	14.37		0
TRUE	255	C10	Sample 34	13.5		0
TRUE	255	C11	Sample 35	13.57		0
TRUE	255	C12	Sample 36	13.64		0
TRUE	255	D1	Sample 37	17.61		0
TRUE	255	D2	Sample 38	17.54		0
TRUE	255	D3	Sample 39	17.63		0
TRUE	255	D4	Sample 40	17.93		0
TRUE	255	D5	Sample 41	17.95		0
TRUE	255	D6	Sample 42	18.33		0
TRUE	255	D7	Sample 43			0
TRUE	255	D8	Sample 44			0
TRUE	255	D9	Sample 45			0
TRUE	255	D10	Sample 46			0
TRUE	255	D11	Sample 47			0
TRUE	255	D12	Sample 48			0
TRUE	255	E1	Sample 49			0
TRUE	255	E2	Sample 50			0
TRUE	255	E3	Sample 51			0
TRUE	255	E4	Sample 52			0
TRUE	255	E5	Sample 53			0
TRUE	255	E6	Sample 54			0
TRUE	255	E7	Sample 55			0
TRUE	255	E8	Sample 56			0
TRUE	255	E9	Sample 57			0
TRUE	255	E10	Sample 58			0
TRUE	255	E11	Sample 59			0
TRUE	255	E12	Sample 60			0
TRUE	255	F1	Sample 61			0
TRUE	255	F2	Sample 62			0
TRUE	255	F3	Sample 63			0
TRUE	255	F4	Sample 64			0
TRUE	255	F5	Sample 65			0
TRUE	255	F6	Sample 66			0
TRUE	255	F7	Sample 67			0
TRUE	255	F8	Sample 68			0
TRUE	255	F9	Sample 69			0
TRUE	255	F10	Sample 70			0
TRUE	255	F11	Sample 71			0
TRUE	255	F12	Sample 72			0
TRUE	255	G1	Sample 73			0
TRUE	255	G2	Sample 74			0
TRUE	255	G3	Sample 75			0
TRUE	255	G4	Sample 76			0
TRUE	255	G5	Sample 77			0
TRUE	255	G6	Sample 78			0
TRUE	255	G7	Sample 79			0
TRUE	255	G8	Sample 80			0
TRUE	255	G9	Sample 81			0
TRUE	255	G10	Sample 82			0
TRUE	255	G11	Sample 83			0
TRUE	255	G12	Sample 84			0
TRUE	255	H1	Sample 85			0
TRUE	255	H2	Sample 86			0
TRUE	255	H3	Sample 87			0
TRUE	255	H4	Sample 88			0
TRUE	255	H5	Sample 89			0
TRUE	255	H6	Sample 90			0
TRUE	255	H7	Sample 91			0
TRUE	255	H8	Sample 92			0
TRUE	255	H9	Sample 93			0
TRUE	255	H10	Sample 94			0
TRUE	255	H11	Sample 95			0
TRUE	255	H12	Sample 96			0
