# Supplementary material for: Inhibition of NEK7 Suppressed Hepatocellular Carcinoma Progression by Mediating Cancer Cell Pyroptosis
Source: Front Oncol. 2022 Feb 10;12:812655. doi: 10.3389/fonc.2022.812655 (PMC8866693; doi:10.3389/fonc.2022.812655)
Supplement: Supplementary file 5 [file DataSheet_3.zip › Raw data of PCR/Figure 2A-1.txt]

Experiment: 20200228 YAN Selected Filter: SYBR Green I / HRM Dye (465-510)
Include	Color	Pos	Name	Cp	Concentration	Standard	Status
TRUE	255	A1	Sample 1	26.83		0
TRUE	255	A2	Sample 2	27.31		0
TRUE	255	A3	Sample 3	27.05		0
TRUE	255	A4	Sample 4	25.84		0
TRUE	255	A5	Sample 5	25.74		0
TRUE	255	A6	Sample 6	25.78		0
TRUE	255	A7	Sample 7	26.03		0
TRUE	255	A8	Sample 8	26.17		0
TRUE	255	A9	Sample 9	26.12		0
TRUE	255	A10	Sample 10	25.73		0
TRUE	255	A11	Sample 11	25.52		0
TRUE	255	A12	Sample 12	25.51		0
TRUE	255	B1	Sample 13	27.74		0
TRUE	255	B2	Sample 14	27.81		0
TRUE	255	B3	Sample 15	27.58		0
TRUE	255	B4	Sample 16	24.75		0
TRUE	255	B5	Sample 17	24.72		0
TRUE	255	B6	Sample 18	24.79		0
TRUE	255	B7	Sample 19	27.32		0
TRUE	255	B8	Sample 20	27.51		0
TRUE	255	B9	Sample 21	27.17		0
TRUE	255	B10	Sample 22	25.15		0
TRUE	255	B11	Sample 23	25.12		0
TRUE	255	B12	Sample 24	25.11		0
TRUE	255	C1	Sample 25	27.03		0
TRUE	255	C2	Sample 26	27.31		0
TRUE	255	C3	Sample 27	27.24		0
TRUE	255	C4	Sample 28	25.21		0
TRUE	255	C5	Sample 29	25.27		0
TRUE	255	C6	Sample 30	25.23		0
TRUE	255	C7	Sample 31	26.32		0
TRUE	255	C8	Sample 32	26.11		0
TRUE	255	C9	Sample 33	26.73		0
TRUE	255	C10	Sample 34	24.98		0
TRUE	255	C11	Sample 35	25.01		0
TRUE	255	C12	Sample 36	24.86		0
TRUE	255	D1	Sample 37			0
TRUE	255	D2	Sample 38			0
TRUE	255	D3	Sample 39			0
TRUE	255	D4	Sample 40			0
TRUE	255	D5	Sample 41			0
TRUE	255	D6	Sample 42			0
TRUE	255	D7	Sample 43			0
TRUE	255	D8	Sample 44			0
TRUE	255	D9	Sample 45			0
TRUE	255	D10	Sample 46			0
TRUE	255	D11	Sample 47			0
TRUE	255	D12	Sample 48			0
TRUE	255	E1	Sample 49	18.13		0
TRUE	255	E2	Sample 50	18.35		0
TRUE	255	E3	Sample 51	18.03		0
TRUE	255	E4	Sample 52	19.22		0
TRUE	255	E5	Sample 53	18.35		0
TRUE	255	E6	Sample 54	19.01		0
TRUE	255	E7	Sample 55	19.23		0
TRUE	255	E8	Sample 56	18.25		0
TRUE	255	E9	Sample 57	18.31		0
TRUE	255	E10	Sample 58	19.17		0
TRUE	255	E11	Sample 59	19.35		0
TRUE	255	E12	Sample 60	19.07		0
TRUE	255	F1	Sample 61	19.13		0
TRUE	255	F2	Sample 62	19.71		0
TRUE	255	F3	Sample 63	19.93		0
TRUE	255	F4	Sample 64	19.26		0
TRUE	255	F5	Sample 65	18.35		0
TRUE	255	F6	Sample 66	18.57		0
TRUE	255	F7	Sample 67	19.37		0
TRUE	255	F8	Sample 68	17.37		0
TRUE	255	F9	Sample 69	19.04		0
TRUE	255	F10	Sample 70	19.44		0
TRUE	255	F11	Sample 71	18.41		0
TRUE	255	F12	Sample 72	18.77		0
TRUE	255	G1	Sample 73	19.15		0
TRUE	255	G2	Sample 74	18.79		0
TRUE	255	G3	Sample 75	18.91		0
TRUE	255	G4	Sample 76	19.26		0
TRUE	255	G5	Sample 77	18.58		0
TRUE	255	G6	Sample 78	19.42		0
TRUE	255	G7	Sample 79	19.11		0
TRUE	255	G8	Sample 80	18.21		0
TRUE	255	G9	Sample 81	19.23		0
TRUE	255	G10	Sample 82	19.43		0
TRUE	255	G11	Sample 83	19.13		0
TRUE	255	G12	Sample 84	18.72		0
TRUE	255	H1	Sample 85			0
TRUE	255	H2	Sample 86			0
TRUE	255	H3	Sample 87			0
TRUE	255	H4	Sample 88			0
TRUE	255	H5	Sample 89			0
TRUE	255	H6	Sample 90			0
TRUE	255	H7	Sample 91			0
TRUE	255	H8	Sample 92			0
TRUE	255	H9	Sample 93			0
TRUE	255	H10	Sample 94			0
TRUE	255	H11	Sample 95			0
TRUE	255	H12	Sample 96			0
